# Supplementary material for: Architecture of the ESCPE-1 membrane coat
Source: Nat Struct Mol Biol. 2023 Jun 15;30(7):958–69. doi: 10.1038/s41594-023-01014-7 (PMC10352136; doi:10.1038/s41594-023-01014-7)
Supplement: Supplementary file 6 — Numerical data. [file 41594_2023_1014_MOESM6_ESM.xlsx]

## Sheet: molarmass_SNX1
volume (mL)	rayleigh ratio	volume (mL)	differential refractive index	volume (mL)	molar mass (peak 1)
-0.123195	0.0115362	-0.246783	0.00508291	10.1796	141990
-0.114778	0.0104219	-0.238888	0.0051214	10.188	141128
-0.106361	0.00946077	-0.230993	0.00511507	10.1964	140776
-0.0979432	0.00864152	-0.223098	0.00510875	10.2048	139319
-0.089526	0.00789905	-0.215203	0.00509338	10.2132	137627
-0.0811087	0.00722305	-0.207308	0.00509421	10.2216	136626
-0.0726914	0.00663552	-0.199413	0.00509503	10.2301	135964
-0.0642741	0.00612429	-0.191518	0.00509023	10.2385	134665
-0.0558569	0.00567271	-0.183623	0.00514549	10.2469	133166
-0.0474396	0.00530322	-0.175728	0.00518494	10.2553	132384
-0.0390223	0.0049867	-0.167833	0.00524061	10.2637	131342
-0.030605	0.00471603	-0.159938	0.00527982	10.2721	130024
-0.0221877	0.00450892	-0.152043	0.00527531	10.2806	128895
-0.0137705	0.00433942	-0.144148	0.00527079	10.289	127978
-0.00535318	0.00417719	-0.136253	0.00525767	10.2974	127258
0.0030641	0.00402122	-0.128358	0.00524107	10.3058	126627
0.0114814	0.00386988	-0.120463	0.00523248	10.3142	125773
0.0198987	0.00371923	-0.112568	0.00526547	10.3226	125007
0.0283159	0.00357397	-0.104673	0.00528076	10.3311	124228
0.0367332	0.00343713	-0.0967783	0.00529605	10.3395	123482
0.0451505	0.00336173	-0.0888833	0.00533738	10.3479	122816
0.0535678	0.00332327	-0.0809883	0.00541094	10.3563	122158
0.061985	0.00331651	-0.0730933	0.00542022	10.3647	121552
0.0704023	0.00331263	-0.0651983	0.0054295	10.3732	120871
0.0788196	0.00330975	-0.0573033	0.00546546	10.3816	120312
0.0872369	0.00330677	-0.0494083	0.00550157	10.39	119831
0.0956542	0.00329629	-0.0415133	0.00552768	10.3984	119374
0.104071	0.00327928	-0.0336183	0.00551944	10.4068	118958
0.112489	0.00324993	-0.0257233	0.0055112	10.4152	118565
0.120906	0.00321007	-0.0178283	0.00547397	10.4237	118157
0.129323	0.00317972	-0.00993332	0.00550526	10.4321	117792
0.137741	0.00315053	-0.00203831	0.00552052	10.4405	117419
0.146158	0.00312235	0.00585669	0.00550541	10.4489	117199
0.154575	0.0030966	0.0137517	0.00549029	10.4573	117007
0.162992	0.00307294	0.0216467	0.0055148	10.4657	116845
0.17141	0.00304956	0.0295417	0.00552061	10.4742	116498
0.179827	0.00302902	0.0374367	0.00552643	10.4826	116425
0.188244	0.00301104	0.0453317	0.00554657	10.491	116131
0.196662	0.00301357	0.0532267	0.00554424	10.4994	115776
0.205079	0.00300798	0.0611217	0.0055419	10.5078	115607
0.213496	0.00299522	0.0690167	0.00553517	10.5162	115354
0.221913	0.0029549	0.0769117	0.00552398	10.5247	115098
0.230331	0.00295934	0.0848067	0.00552036	10.5331	114915
0.238748	0.00299827	0.0927017	0.00551673	10.5415	114727
0.247165	0.00302445	0.100597	0.00558922	10.5499	114503
0.255582	0.00303948	0.108492	0.00560964	10.5583	114362
0.264	0.00302156	0.116387	0.00563005	10.5667	114278
0.272417	0.00296756	0.124282	0.00563968	10.5752	114105
0.280834	0.00293209	0.132177	0.00566445	10.5836	113958
0.289252	0.00290675	0.140072	0.00566968	10.592	113763
0.297669	0.00294409	0.147967	0.00566604	10.6004	113740
0.306086	0.00298973	0.155862	0.00566239	10.6088	113635
0.314503	0.00301907	0.163757	0.0056461	10.6173	113534
0.322921	0.00303422	0.171652	0.0056732	10.6257	113361
0.331338	0.00301439	0.179547	0.00568458	10.6341	113207
0.339755	0.00299218	0.187442	0.00569595	10.6425	113028
0.348173	0.00303368	0.195337	0.00574588	10.6509	112833
0.35659	0.0030644	0.203232	0.00576917	10.6593	112616
0.365007	0.00308561	0.211127	0.00577843	10.6678	112414
0.373424	0.00306768	0.219022	0.00578769	10.6762	112259
0.381842	0.00304765	0.226917	0.0058503	10.6846	112151
0.390259	0.00302548	0.234812	0.00591473	10.693	112460
0.398676	0.00295619	0.242707	0.0059338	10.7014	112323
0.407093	0.00292094	0.250602	0.0059875	10.7098	111982
0.415511	0.00289965	0.258497	0.00605816	10.7183	111665
0.423928	0.00289035	0.266392	0.00606363	10.7267	111516
0.432345	0.00288098	0.274287	0.0060691	10.7351	111352
0.440763	0.00287152	0.282182	0.00607993	10.7435	111255
0.44918	0.00285682	0.290077	0.00608396	10.7519	111134
0.457597	0.0028235	0.297972	0.00608798	10.7603	111115
0.466014	0.00279296	0.305867	0.00610398	10.7688	110972
0.474432	0.00276475	0.313762	0.00610855	10.7772	110914
0.482849	0.00273049	0.321657	0.00610859	10.7856	110639
0.491266	0.00274528	0.329552	0.00610863	10.794	110307
0.499684	0.0027641	0.337447	0.00610629	10.8024	110047
0.508101	0.00278641	0.345342	0.00604081	10.8109	109794
0.516518	0.00280884	0.353237	0.00602308	10.8193	109692
0.524935	0.00283205	0.361132	0.00602859	10.8277	109614
0.533353	0.00295512	0.369027	0.00602041	10.8361	109327
0.54177	0.00310711	0.376922	0.00601223	10.8445	109124
0.550187	0.00323532	0.384817	0.0060555	10.8529	108841
0.558605	0.00334233	0.392712	0.0060653	10.8614	108763
0.567022	0.00332671	0.400607	0.00606832	10.8698	108594
0.575439	0.00330272	0.408502	0.00606796	10.8782	108410
0.583856	0.0032716	0.416397	0.00606759	10.8866	108235
0.592274	0.00325078	0.424292	0.00609047	10.895	108078
0.600691	0.00323399	0.432187	0.00611709	10.9034	107893
0.609108	0.00322075	0.440082	0.00612345	10.9119	107804
0.617525	0.00321735	0.447977	0.00610339	10.9203	107597
0.625943	0.00321319	0.455872	0.00608332	10.9287	107401
0.63436	0.00320877	0.463767	0.00613362	10.9371	107176
0.642777	0.00326374	0.471662	0.00613676	10.9455	107133
0.651195	0.00333455	0.479557	0.00612972	10.9539	106947
0.659612	0.00338688	0.487452	0.00612268	10.9624	106722
0.668029	0.00342235	0.495347	0.00606605	10.9708	106607
0.676446	0.00330851	0.503242	0.00609814	10.9792	106548
0.684864	0.00317771	0.511137	0.00616703	10.9876	106554
0.693281	0.00307201	0.519032	0.00619263	10.996	106427
0.701698	0.00302477	0.526927	0.00621823	11.0044	106327
0.710116	0.0029873	0.534822	0.00625653	11.0129	106386
0.718533	0.00294596	0.542717	0.00630936	11.0213	106220
0.72695	0.00290113	0.550612	0.00631655	11.0297	106312
0.735367	0.00282774	0.558507	0.00632064	11.0381	106437
0.743785	0.00277082	0.566402	0.00632473	11.0465	106398
0.752202	0.00272323	0.574297	0.00633922	11.055	106530
0.760619	0.00268874	0.582192	0.00635371	11.0634	106654
0.769036	0.00267745	0.590087	0.00637816
0.777454	0.00267367	0.597982	0.00647035
0.785871	0.00267637	0.605877	0.00646942
0.794288	0.00268977	0.613772	0.00646849
0.802706	0.00270774	0.621667	0.00644789
0.811123	0.00270949	0.629562	0.00642384
0.81954	0.0026974	0.637457	0.00646801
0.827957	0.0026975	0.645352	0.00648191
0.836375	0.00269204	0.653247	0.00648799
0.844792	0.00268159	0.661142	0.00647996
0.853209	0.00264296	0.669037	0.00647192
0.861627	0.00260519	0.676932	0.00654478
0.870044	0.00257029	0.684827	0.00655308
0.878461	0.00254374	0.692722	0.00655233
0.886878	0.0025203	0.700617	0.00655158
0.895296	0.00249961	0.708512	0.00660439
0.903713	0.00248848	0.716407	0.00662103
0.91213	0.00249193	0.724302	0.00664004
0.920547	0.00252604	0.732197	0.00665169
0.928965	0.00253473	0.740092	0.00667442
0.937382	0.00252154	0.747987	0.00668311
0.945799	0.00249243	0.755882	0.00667735
0.954217	0.00246066	0.763777	0.0066716
0.962634	0.00244588	0.771672	0.00664963
0.971051	0.00252621	0.779567	0.00666339
0.979468	0.00256607	0.787462	0.00665318
0.987886	0.00257081	0.795357	0.00664298
0.996303	0.00251492	0.803252	0.00664202
1.00472	0.00249681	0.811147	0.00664106
1.01314	0.00249776	0.819042	0.00662663
1.02155	0.00248417	0.826937	0.00664651
1.02997	0.0024581	0.834832	0.00669385
1.03839	0.00243182	0.842727	0.00669173
1.04681	0.00238662	0.850622	0.00668962
1.05522	0.00233593	0.858517	0.00668022
1.06364	0.00231793	0.866412	0.0067431
1.07206	0.00237132	0.874307	0.00674649
1.08048	0.00241421	0.882202	0.00674846
1.08889	0.00244804	0.890097	0.00674847
1.09731	0.00246942	0.897992	0.00674847
1.10573	0.00253237	0.905887	0.00674651
1.11414	0.00262033	0.913782	0.0067501
1.12256	0.00269591	0.921677	0.00682944
1.13098	0.00275017	0.929572	0.00688419
1.1394	0.0027855	0.937467	0.00690136
1.14781	0.00272633	0.945362	0.00690548
1.15623	0.00263845	0.953257	0.00690746
1.16465	0.00256355	0.961152	0.00690944
1.17307	0.00250616	0.969047	0.00692847
1.18148	0.00245886	0.976942	0.00697779
1.1899	0.00240249	0.984837	0.00704597
1.19832	0.00233833	0.992732	0.00705084
1.20673	0.00227408	1.00063	0.00705572
1.21515	0.00223316	1.00852	0.00706437
1.22357	0.00220721	1.01642	0.00707889
1.23199	0.00218659	1.02431	0.0070828
1.2404	0.00217872	1.03221	0.00707409
1.24882	0.00217326	1.0401	0.00706539
1.25724	0.0021699	1.048	0.00705046
1.26566	0.00217243	1.05589	0.00707336
1.27407	0.00217452	1.06379	0.00711259
1.28249	0.00217469	1.07168	0.00712452
1.29091	0.00217322	1.07958	0.00712382
1.29933	0.00216922	1.08747	0.00712312
1.30774	0.00222615	1.09537	0.00707434
1.31616	0.0022766	1.10326	0.00710579
1.32458	0.0023218	1.11116	0.0070924
1.33299	0.00241649	1.11905	0.00707901
1.34141	0.00258007	1.12695	0.00704375
1.34983	0.0027326	1.13484	0.0070612
1.35825	0.00286515	1.14274	0.00706447
1.36666	0.00291911	1.15063	0.00706774
1.37508	0.00290492	1.15853	0.00709527
1.3835	0.00278034	1.16642	0.00713299
1.39192	0.00267957	1.17432	0.00714664
1.40033	0.0025932	1.18221	0.00715213
1.40875	0.00251921	1.19011	0.00713636
1.41717	0.00245603	1.198	0.00712059
1.42558	0.00241866	1.2059	0.00710312
1.434	0.00238782	1.21379	0.00713419
1.44242	0.00235116	1.22169	0.00716942
1.45084	0.00230952	1.22958	0.00718
1.45925	0.00226877	1.23748	0.00718271
1.46767	0.00224596	1.24537	0.0071825
1.47609	0.00224728	1.25327	0.0071823
1.48451	0.00225844	1.26116	0.00717917
1.49292	0.00227839	1.26906	0.00718465
1.50134	0.00235557	1.27695	0.00717845
1.50976	0.00242171	1.28485	0.00717226
1.51817	0.00247718	1.29274	0.00719937
1.52659	0.00252333	1.30064	0.00720797
1.53501	0.00254127	1.30853	0.00721657
1.54343	0.0024567	1.31643	0.00721333
1.55184	0.00237571	1.32432	0.0072101
1.56026	0.0023264	1.33222	0.0072004
1.56868	0.00228134	1.34011	0.00719572
1.5771	0.0022399	1.34801	0.00719105
1.58551	0.00219354	1.3559	0.00723661
1.59393	0.00211735	1.3638	0.00725065
1.60235	0.00203189	1.37169	0.0072553
1.61076	0.00197492	1.37959	0.00721915
1.61918	0.00200595	1.38748	0.00718301
1.6276	0.0020646	1.39538	0.00720977
1.63602	0.00211681	1.40327	0.00720358
1.64443	0.00216144	1.41117	0.00719738
1.65285	0.00216848	1.41906	0.007176
1.66127	0.002143	1.42696	0.00719883
1.66969	0.00207914	1.43485	0.00720611
1.6781	0.00204017	1.44275	0.00718909
1.68652	0.0020804	1.45064	0.00717207
1.69494	0.00213569	1.45854	0.00716603
1.70335	0.00223679	1.46643	0.00715998
1.71177	0.00230145	1.47433	0.00715837
1.72019	0.00233461	1.48222	0.00715868
1.72861	0.00233281	1.49012	0.00716431
1.73702	0.00226481	1.49801	0.00716326
1.74544	0.00226577	1.50591	0.00716221
1.75386	0.00224809	1.5138	0.00715447
1.76228	0.00221416	1.5217	0.00720308
1.77069	0.00214246	1.52959	0.00726447
1.77911	0.00208094	1.53749	0.00725339
1.78753	0.00202508	1.54538	0.00724231
1.79594	0.00197426	1.55328	0.00721641
1.80436	0.00195068	1.56117	0.00719002
1.81278	0.00198949	1.56907	0.00718062
1.8212	0.00204962	1.57696	0.00717121
1.82961	0.00204731	1.58486	0.00716291
1.83803	0.00199159	1.59275	0.00715461
1.84645	0.00195921	1.60065	0.00713665
1.85487	0.00193526	1.60854	0.00712526
1.86328	0.0019186	1.61644	0.00710423
1.8717	0.00191105	1.62433	0.00708321
1.88012	0.00195006	1.63223	0.00705073
1.88853	0.00197729	1.64012	0.00704338
1.89695	0.00199418	1.64802	0.00703604
1.90537	0.00197402	1.65591	0.00702981
1.91379	0.00194949	1.66381	0.00702358
1.9222	0.00192133	1.6717	0.0070098
1.93062	0.00191119	1.6796	0.00700381
1.93904	0.00195241	1.68749	0.00702731
1.94746	0.00202647	1.69539	0.0070338
1.95587	0.00214491	1.70328	0.00704029
1.96429	0.00224876	1.71118	0.00704899
1.97271	0.00232483	1.71907	0.00704617
1.98112	0.00237687	1.72697	0.00704336
1.98954	0.00239238	1.73486	0.00700892
1.99796	0.00229255	1.74276	0.00696015
2.00638	0.0022121	1.75065	0.00695539
2.01479	0.00214936	1.75855	0.00695376
2.02321	0.00210344	1.76644	0.00695212
2.03163	0.00206298	1.77434	0.00694157
2.04005	0.00202717	1.78223	0.00694694
2.04846	0.00198579	1.79013	0.00694182
2.05688	0.00193951	1.79802	0.0069367
2.0653	0.00187672	1.80592	0.00692387
2.07371	0.00184291	1.81381	0.00690244
2.08213	0.00182749	1.82171	0.006881
2.09055	0.00181423	1.8296	0.00687912
2.09897	0.00180282	1.8375	0.00687724
2.10738	0.00178988	1.84539	0.00684586
2.1158	0.00177549	1.85329	0.00684508
2.12422	0.00174174	1.86118	0.00677276
2.13264	0.00172367	1.86908	0.00671778
2.14105	0.00170059	1.87697	0.00669558
2.14947	0.00167299	1.88487	0.00670009
2.15789	0.00160732	1.89276	0.00669155
2.1663	0.00158454	1.90066	0.00668301
2.17472	0.00160464	1.90855	0.00664189
2.18314	0.00161646	1.91645	0.00662781
2.19156	0.00162095	1.92434	0.00656898
2.19997	0.00158586	1.93224	0.00659998
2.20839	0.00165253	1.94013	0.00661732
2.21681	0.00169715	1.94803	0.00662253
2.22523	0.00172252	1.95592	0.00661485
2.23364	0.00169754	1.96382	0.00660718
2.24206	0.00165111	1.97171	0.00659968
2.25048	0.0016815	1.97961	0.00659218
2.25889	0.00171606	1.9875	0.00659285
2.26731	0.00175412	1.9954	0.00659352
2.27573	0.00177238	2.00329	0.00655577
2.28415	0.00177343	2.01119	0.00651264
2.29256	0.00174408	2.01908	0.00649524
2.30098	0.00172853	2.02698	0.00648208
2.3094	0.00171608	2.03487	0.00649545
2.31782	0.00171893	2.04277	0.00650411
2.32623	0.00172494	2.05066	0.00650791
2.33465	0.00173362	2.05856	0.00650445
2.34307	0.0017344	2.06645	0.00650099
2.35148	0.00172825	2.07435	0.00645939
2.3599	0.00170191	2.08224	0.00645433
2.36832	0.00166825	2.09014	0.00645448
2.37674	0.00165166	2.09803	0.00644534
2.38515	0.00163354	2.10593	0.00646562
2.39357	0.00161403	2.11382	0.00646752
2.40199	0.00158403	2.12172	0.0064596
2.41041	0.00155943	2.12961	0.00645168
2.41882	0.00153962	2.13751	0.00640758
2.42724	0.00154234	2.1454	0.00635972
2.43566	0.00155446	2.1533	0.00635058
2.44407	0.00156409	2.16119	0.00634145
2.45249	0.00157155	2.16909	0.00633071
2.46091	0.00157543	2.17698	0.00632619
2.46933	0.00161848	2.18488	0.00632167
2.47774	0.00165424	2.19277	0.00620803
2.48616	0.00168411	2.20067	0.0062254
2.49458	0.00176991	2.20856	0.00621912
2.503	0.00187216	2.21646	0.00621283
2.51141	0.00193096	2.22435	0.00619422
2.51983	0.0019521	2.23225	0.0062187
2.52825	0.00191603	2.24014	0.00622823
2.53667	0.00187704	2.24804	0.00623776
2.54508	0.00183538	2.25593	0.00623064
2.5535	0.001772	2.26383	0.00622352
2.56192	0.00171594	2.27172	0.00620437
2.57033	0.00174367	2.27962	0.00618998
2.57875	0.00178617	2.28751	0.00619234
2.58717	0.00183133	2.29541	0.00618501
2.59559	0.00187865	2.3033	0.00617768
2.604	0.00190306	2.3112	0.00617969
2.61242	0.00190754	2.31909	0.0061776
2.62084	0.00187189	2.32699	0.00617551
2.62926	0.00183643	2.33488	0.00616178
2.63767	0.00175785	2.34278	0.00612242
2.64609	0.00168197	2.35067	0.00611807
2.65451	0.00160871	2.35857	0.00611373
2.66292	0.00157474	2.36646	0.00608627
2.67134	0.00160896	2.37436	0.0060612
2.67976	0.0016358	2.38225	0.00602951
2.68818	0.00165613	2.39015	0.00599782
2.69659	0.00165489	2.39804	0.00591185
2.70501	0.00158774	2.40594	0.00590049
2.71343	0.00153533	2.41383	0.00588914
2.72185	0.00156326	2.42173	0.00583934
2.73026	0.00160503	2.42962	0.00582241
2.73868	0.00161789	2.43752	0.00583658
2.7471	0.00160544	2.44541	0.00584392
2.75551	0.00151525	2.45331	0.00583209
2.76393	0.00143645	2.4612	0.00582025
2.77235	0.00139085	2.4691	0.00583765
2.78077	0.00137174	2.47699	0.00584158
2.78918	0.00138875	2.48489	0.00584311
2.7976	0.00140459	2.49278	0.00581349
2.80602	0.00141965	2.50068	0.00578387
2.81444	0.00147034	2.50857	0.00577851
2.82285	0.00163023	2.51647	0.00577315
2.83127	0.00182417	2.52436	0.00574353
2.83969	0.00196401	2.53226	0.00571342
2.8481	0.0020569	2.54015	0.00570481
2.85652	0.00206973	2.54805	0.00570314
2.86494	0.00196411	2.55594	0.00570262
2.87336	0.00186149	2.56384	0.00570209
2.88177	0.00178333	2.57173	0.00568532
2.89019	0.00171965	2.57963	0.00559325
2.89861	0.0016687	2.58752	0.00559212
2.90703	0.00166257	2.59542	0.00560497
2.91544	0.00171747	2.60331	0.00560395
2.92386	0.00181584	2.61121	0.00560293
2.93228	0.00186261	2.6191	0.00558802
2.94069	0.00186453	2.627	0.00557229
2.94911	0.00177789	2.63489	0.00552939
2.95753	0.00170228	2.64279	0.0055198
2.96595	0.00167351	2.65068	0.00551542
2.97436	0.00166618	2.65858	0.00551105
2.98278	0.00166448	2.66647	0.00549225
2.9912	0.00166121	2.67437	0.00545894
2.99962	0.00165655	2.68226	0.00544855
3.00803	0.00164711	2.69016	0.00543816
3.01645	0.00163335	2.69805	0.00542903
3.02487	0.00158339	2.70595	0.00542471
3.03328	0.00155006	2.71384	0.00539675
3.0417	0.0016247	2.72174	0.00539115
3.05012	0.00176357	2.72963	0.00534603
3.05854	0.00183637	2.73753	0.00528943
3.06695	0.00185199	2.74542	0.00528834
3.07537	0.00179373	2.75332	0.00521241
3.08379	0.00170329	2.76121	0.00519412
3.09221	0.00164743	2.76911	0.00519863
3.10062	0.0016864	2.777	0.0051969
3.10904	0.00172167	2.7849	0.00519518
3.11746	0.00174082	2.79279	0.00520399
3.12587	0.00174552	2.80069	0.00520779
3.13429	0.00165681	2.80858	0.00518877
3.14271	0.00157792	2.81648	0.00516975
3.15113	0.00150735	2.82437	0.00514793
3.15954	0.00142744	2.83227	0.0051261
3.16796	0.00134136	2.84016	0.0051082
3.17638	0.00132204	2.84806	0.00510237
3.1848	0.00131614	2.85595	0.00503503
3.19321	0.00132215	2.86385	0.0050569
3.20163	0.00138467	2.87174	0.00507306
3.21005	0.00144863	2.87964	0.00506658
3.21846	0.00151006	2.88753	0.00506011
3.22688	0.00157838	2.89543	0.00503222
3.2353	0.00161338	2.90332	0.00502778
3.24372	0.00161946	2.91122	0.00501293
3.25213	0.0015738	2.91911	0.00501632
3.26055	0.00152129	2.92701	0.00501338
3.26897	0.00146278	2.9349	0.00501045
3.27739	0.00138091	2.9428	0.00495971
3.2858	0.00135241	2.95069	0.00495069
3.29422	0.00134122	2.95859	0.00487925
3.30264	0.00134514	2.96648	0.00485355
3.31105	0.00138431	2.97438	0.00486208
3.31947	0.00140848	2.98227	0.00486501
3.32789	0.00141965	2.99017	0.00486515
3.33631	0.00141323	2.99806	0.00486528
3.34472	0.00143115	3.00596	0.00485927
3.35314	0.00146191	3.01385	0.00482633
3.36156	0.00147247	3.02175	0.0047054
3.36998	0.00146567	3.02964	0.00471456
3.37839	0.00145094	3.03754	0.00474669
3.38681	0.00142916	3.04543	0.00475965
3.39523	0.00136614	3.05333	0.00472665
3.40364	0.0013186	3.06122	0.00469365
3.41206	0.00130051	3.06912	0.00465771
3.42048	0.00128291	3.07701	0.0046536
3.4289	0.00126575	3.08491	0.00464949
3.43731	0.00125481	3.0928	0.00463744
3.44573	0.00122306	3.1007	0.00457291
3.45415	0.00117389	3.10859	0.00457002
3.46257	0.00119075	3.11649	0.00458713
3.47098	0.00125295	3.12438	0.00457888
3.4794	0.00136462	3.13228	0.00457064
3.48782	0.00150577	3.14017	0.00454377
3.49623	0.00160309	3.14807	0.00447214
3.50465	0.00166196	3.15596	0.00450326
3.51307	0.00159285	3.16386	0.00450965
3.52149	0.00150259	3.17175	0.00451125
3.5299	0.00138713	3.17965	0.00451286
3.53832	0.00127101	3.18754	0.00450723
3.54674	0.00123537	3.19544	0.0045016
3.55516	0.00135574	3.20333	0.0044841
3.56357	0.00142634	3.21123	0.00442843
3.57199	0.00145381	3.21912	0.00441132
3.58041	0.00141119	3.22702	0.00441522
3.58882	0.00132556	3.23491	0.00441619
3.59724	0.00127438	3.24281	0.00441716
3.60566	0.00123152	3.2507	0.00440547
3.61408	0.00119154	3.2586	0.00442276
3.62249	0.00115414	3.26649	0.00440561
3.63091	0.00113174	3.27439	0.00438845
3.63933	0.00111416	3.28228	0.00433534
3.64775	0.00110076	3.29018	0.00431705
3.65616	0.00108935	3.29807	0.00434378
3.66458	0.00106487	3.30597	0.00434113
3.673	0.00102924	3.31386	0.00433849
3.68141	0.000998791	3.32176	0.00431761
3.68983	0.00105188	3.32965	0.00430158
3.69825	0.00110887	3.33755	0.00429737
3.70667	0.00114033	3.34544	0.00429689
3.71508	0.00114999	3.35334	0.00426026
3.7235	0.001173	3.36123	0.00419576
3.73192	0.00116684	3.36913	0.0041353
3.74034	0.00113551	3.37702	0.00411773
3.74875	0.00108309	3.38492	0.00411796
3.75717	0.00115018	3.39281	0.00411818
3.76559	0.00122451	3.40071	0.00410443
3.77401	0.0012761	3.4086	0.00410467
3.78242	0.00130793	3.4165	0.00410063
3.79084	0.00130691	3.42439	0.0040966
3.79926	0.00127991	3.43229	0.00407221
3.80767	0.00123053	3.44018	0.00405986
3.81609	0.00116825	3.44808	0.00408614
3.82451	0.00111871	3.45597	0.00411551
3.83293	0.00108047	3.46387	0.00416299
3.84134	0.00109633	3.47176	0.0041728
3.84976	0.00109765	3.47966	0.0041688
3.85818	0.00108635	3.48755	0.00416481
3.8666	0.00105006	3.49545	0.00414702
3.87501	0.00100107	3.50334	0.00408399
3.88343	0.000957423	3.51124	0.00410658
3.89185	0.000918633	3.51913	0.00411398
3.90026	0.000921174	3.52703	0.00412139
3.90868	0.000946524	3.53492	0.00413234
3.9171	0.000991411	3.54282	0.00413047
3.92552	0.00103219	3.55071	0.0041286
3.93393	0.00105635	3.55861	0.00404822
3.94235	0.00106635	3.5665	0.00404055
3.95077	0.00109169	3.5744	0.00403287
3.95919	0.00109458	3.58229	0.00401529
3.9676	0.00107816	3.59019	0.00400449
3.97602	0.00105471	3.59808	0.00399368
3.98444	0.00107702	3.60598	0.00396631
3.99285	0.00108595	3.61387	0.00394703
4.00127	0.00108323	3.62177	0.0038989
4.00969	0.00104585	3.62966	0.00388659
4.01811	0.00102194	3.63756	0.00388518
4.02652	0.00100084	3.64545	0.0038679
4.03494	0.000983376	3.65335	0.00385144
4.04336	0.000964297	3.66124	0.00382662
4.05178	0.000943791	3.66914	0.00380277
4.06019	0.000916598	3.67703	0.00380608
4.06861	0.000885802	3.68493	0.00383903
4.07703	0.0009008	3.69282	0.0038515
4.08544	0.00094563	3.70072	0.00384379
4.09386	0.00101717	3.70861	0.00383609
4.10228	0.00125631	3.71651	0.00380139
4.1107	0.00145109	3.7244	0.00378094
4.11911	0.00160612	3.7323	0.00375273
4.12753	0.0015083	3.74019	0.00374763
4.13595	0.00137282	3.74809	0.00374253
4.14437	0.00127481	3.75598	0.00369895
4.15278	0.00119073	3.76388	0.00369034
4.1612	0.00111428	3.77177	0.00368174
4.16962	0.00104471	3.77967	0.00366256
4.17803	0.00102471	3.78756	0.00367092
4.18645	0.00101189	3.79546	0.00366707
4.19487	0.000991053	3.80335	0.00366323
4.20329	0.000963241	3.81125	0.0036635
4.2117	0.000915395	3.81914	0.00366377
4.22012	0.000870056	3.82704	0.00360149
4.22854	0.000888944	3.83493	0.00358231
4.23696	0.000939108	3.84283	0.00361189
4.24537	0.00101592	3.85072	0.00361442
4.25379	0.00106409	3.85862	0.00361209
4.26221	0.00108721	3.86651	0.00360975
4.27062	0.0010377	3.87441	0.00355493
4.27904	0.000990174	3.8823	0.00351463
4.28746	0.000944597	3.8902	0.0035447
4.29588	0.000930904	3.89809	0.00355047
4.30429	0.000937069	3.90599	0.00355079
4.31271	0.000960166	3.91388	0.0035511
4.32113	0.000967546	3.92178	0.00352611
4.32955	0.000961097	3.92967	0.0035568
4.33796	0.000902634	3.93757	0.00354031
4.34638	0.000824003	3.94546	0.00352383
4.3548	0.0007638	3.95336	0.00348245
4.36321	0.000754151	3.96125	0.003437
4.37163	0.000788625	3.96915	0.00340065
4.38005	0.000828051	3.97704	0.00333748
4.38847	0.000855229	3.98494	0.0033369
4.39688	0.000871813	3.99283	0.00333068
4.4053	0.000872917	4.00073	0.00333004
4.41372	0.000853223	4.00862	0.00332939
4.42214	0.000844125	4.01652	0.00328284
4.43055	0.000834612	4.02441	0.00322791
4.43897	0.000825144	4.03231	0.00321454
4.44739	0.000876944	4.0402	0.00320118
4.4558	0.00100848	4.0481	0.00322386
4.46422	0.00114131	4.05599	0.0032336
4.47264	0.00124779	4.06389	0.00324334
4.48106	0.00133072	4.07178	0.00324675
4.48947	0.00126949	4.07968	0.00323279
4.49789	0.00115009	4.08757	0.00321883
4.50631	0.00111849	4.09547	0.00320584
4.51473	0.00111702	4.10336	0.00320624
4.52314	0.00109262	4.11126	0.00320664
4.53156	0.00104896	4.11915	0.00319519
4.53998	0.00106812	4.12705	0.00321755
4.54839	0.00114153	4.13494	0.00321693
4.55681	0.00125531	4.14284	0.00321631
4.56523	0.00137225	4.15073	0.00320505
4.57365	0.00142827	4.15863	0.00314203
4.58206	0.00143138	4.16652	0.00314354
4.59048	0.0013442	4.17442	0.0031423
4.5989	0.00126193	4.18231	0.00314107
4.60732	0.00118383	4.19021	0.00309474
4.61573	0.00110106	4.1981	0.00304981
4.62415	0.000994884	4.206	0.00307225
4.63257	0.000911192	4.21389	0.00305235
4.64098	0.000835035	4.22179	0.00303246
4.6494	0.00076547	4.22968	0.00298886
4.65782	0.000713969	4.23758	0.002982
4.66624	0.000669496	4.24547	0.00297514
4.67465	0.000650642	4.25337	0.00295542
4.68307	0.00065817	4.26126	0.00295647
4.69149	0.000645744	4.26916	0.00295752
4.69991	0.000616091	4.27705	0.00295007
4.70832	0.000570208	4.28495	0.00292368
4.71674	0.000529297	4.29284	0.00294346
4.72516	0.000466654	4.30074	0.00295299
4.73357	0.00041218	4.30863	0.00294546
4.74199	0.000363278	4.31653	0.00293793
4.75041	0.000319147	4.32442	0.00291827
4.75883	0.000274135	4.33232	0.00290067
4.76724	0.000300943	4.34021	0.00287664
4.77566	0.000426453	4.34811	0.00285261
4.78408	0.000526281	4.356	0.00279716
4.7925	0.000603788	4.3639	0.00274447
4.80091	0.000640795	4.37179	0.00266903
4.80933	0.000662768	4.37969	0.0026788
4.81775	0.000684615	4.38758	0.00267704
4.82616	0.000706396	4.39548	0.00267527
4.83458	0.000733224	4.40337	0.00265967
4.843	0.000740017	4.41127	0.00265988
4.85142	0.000729111	4.41916	0.00264565
4.85983	0.000640777	4.42706	0.00263433
4.86825	0.000543321	4.43495	0.00254876
4.87667	0.000497067	4.44285	0.00254836
4.88509	0.000467291	4.45074	0.00254795
4.8935	0.000438667	4.45864	0.00254539
4.90192	0.000410983	4.46653	0.00254283
4.91034	0.000371421	4.47443	0.00252661
4.91875	0.000366493	4.48232	0.0025436
4.92717	0.000349491	4.49022	0.0025396
4.93559	0.000321958	4.49811	0.00253561
4.94401	0.000273153	4.50601	0.00251003
4.95242	0.000227102	4.5139	0.00248163
4.96084	0.000229447	4.5218	0.00245685
4.96926	0.0002515	4.52969	0.00240252
4.97768	0.000264901	4.53759	0.00238767
4.98609	0.00027067	4.54548	0.0024831
4.99451	0.000245118	4.55338	0.00249059
5.00293	0.00023148	4.56127	0.00249084
5.01135	0.000269118	4.56917	0.00249109
5.01976	0.000302773	4.57706	0.00248408
5.02818	0.000333813	4.58496	0.00244709
5.0366	0.00039934	4.59285	0.00244943
5.04501	0.000455958	4.60075	0.00243398
5.05343	0.000505015	4.60864	0.00241853
5.06185	0.000558782	4.61654	0.00235262
5.07027	0.000609888	4.62443	0.00235559
5.07868	0.000643457	4.63233	0.0023479
5.0871	0.000661885	4.64022	0.00234021
5.09552	0.000666094	4.64812	0.00231433
5.10394	0.000661158	4.65601	0.00226979
5.11235	0.000648104	4.66391	0.00224202
5.12077	0.000595516	4.6718	0.00221424
5.12919	0.000572518	4.6797	0.00210424
5.1376	0.000584821	4.68759	0.0020844
5.14602	0.000603966	4.69549	0.00204728
5.15444	0.000628837	4.70338	0.00204381
5.16286	0.000633319	4.71128	0.00204034
5.17127	0.000620008	4.71917	0.00201928
5.17969	0.000563776	4.72707	0.00200746
5.18811	0.000503184	4.73496	0.00199565
5.19653	0.0004829	4.74286	0.00199676
5.20494	0.000477161	4.75075	0.00198431
5.21336	0.000483822	4.75865	0.00197186
5.22178	0.00048111	4.76654	0.00194543
5.23019	0.000470144	4.77444	0.00195013
5.23861	0.000427541	4.78233	0.00195483
5.24703	0.000379075	4.79023	0.0019659
5.25545	0.000325575	4.79812	0.00195258
5.26386	0.000272647	4.80602	0.00193926
5.27228	0.000219449	4.81391	0.00190232
5.2807	0.000148311	4.82181	0.00192569
5.28912	0.000112637	4.8297	0.00193142
5.29753	0.00012528	4.8376	0.00192466
5.30595	0.000141325	4.84549	0.00191789
5.31437	0.000136539	4.85339	0.00190454
5.32278	0.00011382	4.86128	0.00189118
5.3312	8.03099e-05	4.86918	0.00179961
5.33962	0.000114942	4.87707	0.00181381
5.34804	0.000147921	4.88497	0.00181143
5.35645	0.000179467	4.89286	0.00180904
5.36487	0.000212021	4.90076	0.00175646
5.37329	0.000248506	4.90865	0.0017139
5.38171	0.000281506	4.91655	0.00169916
5.39012	0.000311477	4.92444	0.0016572
5.39854	0.000337165	4.93234	0.00167439
5.40696	0.000385508	4.94023	0.00167657
5.41537	0.000454189	4.94813	0.00167384
5.42379	0.000554657	4.95602	0.00167111
5.43221	0.000635629	4.96392	0.00166347
5.44063	0.000698796	4.97181	0.00164563
5.44904	0.000602329	4.97971	0.00162779
5.45746	0.000559252	4.9876	0.00158527
5.46588	0.000570998	4.9955	0.00161976
5.4743	0.000584449	5.00339	0.00163334
5.48271	0.000568772	5.01129	0.00163288
5.49113	0.000527698	5.01918	0.00163242
5.49955	0.00042601	5.02708	0.00162528
5.50796	0.000369735	5.03497	0.00154813
5.51638	0.000305187	5.04287	0.00154375
5.5248	0.000233611	5.05076	0.00153088
5.53322	0.000173057	5.05866	0.00151802
5.54163	0.000165878	5.06655	0.00149962
5.55005	0.000165995	5.07445	0.00148121
5.55847	0.000154652	5.08234	0.00142399
5.56689	0.000133305	5.09024	0.0014342
5.5753	9.06255e-05	5.09813	0.00144551
5.58372	4.38833e-05	5.10603	0.00144619
5.59214	4.05414e-05	5.11392	0.00144687
5.60055	0.000103305	5.12182	0.00140702
5.60897	0.000176374	5.12971	0.00137993
5.61739	0.000245357	5.13761	0.00138013
5.62581	0.000286521	5.1455	0.00138033
5.63422	0.000303759	5.1534	0.00136787
5.64264	0.00031526	5.16129	0.00134887
5.65106	0.000273511	5.16919	0.00138327
5.65948	0.000229546	5.17708	0.00137915
5.66789	0.000213561	5.18498	0.00137503
5.67631	0.000203541	5.19287	0.00136142
5.68473	0.000196368	5.20077	0.00137844
5.69314	0.000188156	5.20866	0.00136682
5.70156	0.00017871	5.21656	0.0013552
5.70998	0.00011802	5.22445	0.00133012
5.7184	9.10583e-05	5.23235	0.00124841
5.72681	0.000100901	5.24024	0.00128188
5.73523	0.000142351	5.24814	0.00130371
5.74365	0.000189273	5.25603	0.00131208
5.75207	0.000225834	5.26393	0.00132045
5.76048	0.000253384	5.27182	0.00130852
5.7689	0.000262457	5.27972	0.00129659
5.77732	0.000255321	5.28761	0.00126586
5.78573	0.000199818	5.29551	0.00125841
5.79415	0.000139492	5.3034	0.00125096
5.80257	8.87262e-05	5.3113	0.00118756
5.81099	5.39287e-05	5.31919	0.00113404
5.8194	9.64918e-05	5.32709	0.00111418
5.82782	0.000142142	5.33498	0.00111156
5.83624	0.000154245	5.34288	0.00116143
5.84466	0.000137759	5.35077	0.00116509
5.85307	0.000152447	5.35867	0.0011656
5.86149	0.00014454	5.36656	0.00116611
5.86991	0.000116896	5.37446	0.00109402
5.87832	3.34409e-05	5.38235	0.00110807
5.88674	-5.44107e-06	5.39025	0.00110737
5.89516	1.70369e-05	5.39814	0.00110667
5.90358	6.51028e-05	5.40604	0.00109122
5.91199	0.000110527	5.41393	0.00101813
5.92041	0.000141356	5.42183	0.00100726
5.92883	0.000159066	5.42972	0.00103322
5.93725	8.70702e-05	5.43762	0.00104314
5.94566	3.45871e-05	5.44551	0.000998284
5.95408	2.53329e-05	5.45341	0.000953431
5.9625	2.34964e-05	5.4613	0.000837251
5.97091	2.21717e-05	5.4692	0.000875508
5.97933	2.13543e-05	5.47709	0.000881067
5.98775	3.40419e-05	5.48499	0.000868257
5.99617	5.83694e-05	5.49288	0.000855447
6.00458	8.93314e-05	5.50078	0.000824269
6.013	0.000112401	5.50867	0.000697378
6.02142	0.000128631	5.51657	0.000756463
6.02984	0.000135663	5.52446	0.000764991
6.03825	0.000141365	5.53236	0.000762461
6.04667	0.000140866	5.54025	0.000759931
6.05509	0.000134856	5.54815	0.000773222
6.0635	9.96255e-05	5.55604	0.000757797
6.07192	7.92509e-05	5.56394	0.000742371
6.08034	6.3122e-05	5.57183	0.000706984
6.08876	4.06718e-05	5.57973	0.000697181
6.09717	1.3103e-05	5.58762	0.000699735
6.10559	3.46563e-05	5.59552	0.000702289
6.11401	6.11486e-05	5.60341	0.000740661
6.12243	6.94459e-05	5.61131	0.000734377
6.13084	6.20773e-05	5.6192	0.000728093
6.13926	4.62307e-05	5.6271	0.000708459
6.14768	2.2868e-05	5.63499	0.000746776
6.15609	-4.0616e-05	5.64289	0.000748331
6.16451	-0.000108189	5.65078	0.000749314
6.17293	-0.000128212	5.65868	0.000750296
6.18135	-0.000151538	5.66657	0.00073227
6.18976	-0.000177742	5.67447	0.000681151
6.19818	-0.000212197	5.68236	0.000600754
6.2066	-0.000290784	5.69026	0.00059008
6.21502	-0.000331488	5.69815	0.000583333
6.22343	-0.000322262	5.70605	0.000576587
6.23185	-0.000306894	5.71394	0.000575032
6.24027	-0.000285879	5.72184	0.000562521
6.24869	-0.000207388	5.72973	0.000475099
6.2571	-0.000129773	5.73763	0.000456568
6.26552	-0.000123528	5.74552	0.000438036
6.27394	-0.00017842	5.75342	0.000398998
6.28235	-0.000220723	5.76131	0.000377634
6.29077	-0.000257569	5.76921	0.000366924
6.29919	-0.000299412	5.7771	0.000379893
6.30761	-0.000345452	5.785	0.000405506
6.31602	-0.000377405	5.79289	0.000441696
6.32444	-0.000377488	5.80079	0.000448697
6.33286	-0.000376952	5.80868	0.000450277
6.34128	-0.000378456	5.81658	0.000448151
6.34969	-0.000381266	5.82447	0.000446025
6.35811	-0.00031842	5.83237	0.000424386
6.36653	-0.000246843	5.84026	0.000423802
6.37494	-0.0002317	5.84816	0.000410403
6.38336	-0.000265137	5.85605	0.000403912
6.39178	-0.000315586	5.86395	0.000400493
6.4002	-0.000353124	5.87184	0.000397074
6.40861	-0.00039502	5.87974	0.000370217
6.41703	-0.000440662	5.88763	0.000420994
6.42545	-0.000486508	5.89553	0.000418314
6.43387	-0.000454184	5.90342	0.000415634
6.44228	-0.000431306	5.91132	0.000394901
6.4507	-0.000416617	5.91921	0.000276308
6.45912	-0.000415048	5.92711	0.000288804
6.46753	-0.000359916	5.935	0.000326202
6.47595	-0.000291098	5.9429	0.000342099
6.48437	-0.000224159	5.95079	0.000322085
6.49279	-0.000171235	5.95869	0.000302071
6.5012	-0.000130591	5.96658	0.000276649
6.50962	-0.000130095	5.97448	0.000252876
6.51804	-0.000113251	5.98237	0.000282728
6.52646	-0.000110267	5.99027	0.000287459
6.53487	-0.000119212	5.99816	0.00028488
6.54329	-0.000133936	6.00606	0.000282301
6.55171	-0.000153787	6.01395	0.000238712
6.56012	-0.000201872	6.02185	0.000227588
6.56854	-0.00027389	6.02974	0.00020471
6.57696	-0.000331395	6.03764	0.000150714
6.58538	-0.000379714	6.04553	0.000146611
6.59379	-0.000430234	6.05343	0.000143284
6.60221	-0.000482634	6.06132	0.000139957
6.61063	-0.000531739	6.06922	0.000116789
6.61905	-0.000577975	6.07711	0.000164227
6.62746	-0.000620634	6.08501	0.000173306
6.63588	-0.00061146	6.0929	0.000171539
6.6443	-0.000605669	6.1008	0.000169773
6.65271	-0.000602922	6.10869	0.00014519
6.66113	-0.000616492	6.11659	0.000132986
6.66955	-0.000634928	6.12448	9.48398e-05
6.67797	-0.000637293	6.13238	3.80489e-05
6.68638	-0.000637953	6.14027	-5.83361e-06
6.6948	-0.000636651	6.14817	-5.57369e-05
6.70322	-0.000563742	6.15606	-3.74787e-05
6.71164	-0.000501207	6.16396	-3.049e-05
6.72005	-0.000447702	6.17185	-3.66018e-05
6.72847	-0.000408751	6.17975	-4.27135e-05
6.73689	-0.00038244	6.18764	-5.88382e-05
6.7453	-0.000379985	6.19554	-7.49629e-05
6.75372	-0.000401871	6.20343	-8.31323e-05
6.76214	-0.000420874	6.21133	-6.19981e-05
6.77056	-0.000438331	6.21922	-6.56345e-05
6.77897	-0.00045442	6.22712	-6.92708e-05
6.78739	-0.000464228	6.23501	-8.00469e-05
6.79581	-0.000484415	6.24291	-8.61336e-05
6.80423	-0.000513542	6.2508	-8.28258e-05
6.81264	-0.000550757	6.2587	-7.9518e-05
6.82106	-0.000507394	6.26659	-0.000102315
6.82948	-0.000450742	6.27449	-0.000125113
6.83789	-0.00040188	6.28238	-0.000172606
6.84631	-0.000361223	6.29028	-0.00017209
6.85473	-0.00032806	6.29817	-0.000171573
6.86315	-0.000363685	6.30607	-0.000191435
6.87156	-0.000434813	6.31396	-0.000219765
6.87998	-0.000466423	6.32186	-0.00018962
6.8884	-0.000411844	6.32975	-0.000174667
6.89682	-0.000219292	6.33765	-0.00017917
6.90523	-5.15294e-05	6.34554	-0.000183672
6.91365	-1.69603e-05	6.35344	-0.000215893
6.92207	-9.68182e-05	6.36133	-0.000225274
6.93048	-0.000199138	6.36923	-0.00023531
6.9389	-0.000230707	6.37712	-0.000248029
6.94732	-0.000253297	6.38502	-0.00023367
6.95574	-0.000273319	6.39291	-0.00022846
6.96415	-0.000314535	6.40081	-0.000227823
6.97257	-0.000373915	6.4087	-0.000227187
6.98099	-0.000430537	6.4166	-0.000237867
6.98941	-0.000496339	6.42449	-0.000263762
6.99782	-0.000569804	6.43239	-0.000268368
7.00624	-0.000612551	6.44028	-0.000259948
7.01466	-0.000636598	6.44818	-0.000259904
7.02307	-0.000644195	6.45607	-0.00025986
7.03149	-0.000590236	6.46397	-0.00029905
7.03991	-0.000429085	6.47186	-0.000277127
7.04833	-0.000270002	6.47976	-0.00027364
7.05674	-0.00012364	6.48765	-0.000276879
7.06516	-3.6027e-05	6.49555	-0.000280118
7.07358	5.60359e-07	6.50344	-0.000281934
7.082	-5.27985e-05	6.51134	-0.000283751
7.09041	-0.00015594	6.51923	-0.000292285
7.09883	-0.000185328	6.52713	-0.00030226
7.10725	-0.000178842	6.53502	-0.000312235
7.11566	-0.000165144	6.54292	-0.000305408
7.12408	-0.000158112	6.55081	-0.000303078
7.1325	-0.00015691	6.55871	-0.000300748
7.14092	-0.000172599	6.5666	-0.000281882
7.14933	-0.000214171	6.5745	-0.000292964
7.15775	-0.000260724	6.58239	-0.000304046
7.16617	-0.000312959	6.59029	-0.000337048
7.17459	-0.000355245	6.59818	-0.000388312
7.183	-0.000308971	6.60608	-0.000425815
7.19142	-0.000259849	6.61397	-0.000458434
7.19984	-0.000239091	6.62187	-0.000466303
7.20825	-0.000242715	6.62976	-0.000474171
7.21667	-0.000252637	6.63766	-0.000502077
7.22509	-0.000205404	6.64555	-0.000493314
7.23351	-0.000150135	6.65345	-0.000493003
7.24192	-0.000111015	6.66134	-0.000492691
7.25034	-8.59818e-05	6.66924	-0.000499637
7.25876	-9.6032e-05	6.67713	-0.000506583
7.26718	-0.000106382	6.68503	-0.000476652
7.27559	-0.000109616	6.69292	-0.000446142
7.28401	-0.000109063	6.70082	-0.000415554
7.29243	-7.30862e-05	6.70871	-0.000435561
7.30084	3.41452e-05	6.71661	-0.000455569
7.30926	0.000113137	6.7245	-0.000501749
7.31768	0.000167281	6.7324	-0.000501281
7.3261	0.000133024	6.74029	-0.000500813
7.33451	0.000102882	6.74819	-0.000518995
7.34293	7.36722e-05	6.75608	-0.000560769
7.35135	4.53772e-05	6.76398	-0.000528107
7.35977	2.63678e-05	6.77187	-0.000525682
7.36818	7.22576e-06	6.77977	-0.000526262
7.3766	-1.18975e-05	6.78766	-0.000526843
7.38502	-4.61078e-06	6.79556	-0.000519062
7.39343	2.19265e-06	6.80345	-0.000516577
7.40185	8.73675e-06	6.81135	-0.000523111
7.41027	3.70867e-05	6.81924	-0.000529645
7.41869	7.17393e-05	6.82714	-0.000545198
7.4271	0.000106052	6.83503	-0.000528733
7.43552	0.000140807	6.84293	-0.000520515
7.44394	0.000286101	6.85082	-0.000520453
7.45236	0.000447009	6.85872	-0.000520392
7.46077	0.000621267	6.86661	-0.000510421
7.46919	0.000788532	6.87451	-0.00050045
7.47761	0.000961932	6.8824	-0.000493773
7.48602	0.00110849	6.8903	-0.000502179
7.49444	0.00123187	6.89819	-0.000510584
7.50286	0.00133106	6.90609	-0.000534074
7.51128	0.00123689	6.91398	-0.000540236
7.51969	0.00120655	6.92188	-0.000546328
7.52811	0.00129598	6.92977	-0.000555822
7.53653	0.00136693	6.93767	-0.000565315
7.54495	0.0014219	6.94556	-0.000592628
7.55336	0.00145487	6.95346	-0.000557863
7.56178	0.00138795	6.96135	-0.000546022
7.5702	0.00140068	6.96925	-0.000555414
7.57862	0.00179932	6.97714	-0.000564807
7.58703	0.00216082	6.98504	-0.00056759
7.59545	0.00246087	6.99293	-0.000570373
7.60387	0.00270753	7.00083	-0.000580193
7.61228	0.00285175	7.00872	-0.000591699
7.6207	0.0030028	7.01662	-0.000603206
7.62912	0.00315137	7.02451	-0.000636529
7.63754	0.00328453	7.03241	-0.000568409
7.64595	0.00340455	7.0403	-0.000488904
7.65437	0.00353576	7.0482	-0.000390353
7.66279	0.00367664	7.05609	-0.000362514
7.67121	0.00383157	7.06399	-0.0003542
7.67962	0.00407346	7.07188	-0.000345885
7.68804	0.00430592	7.07978	-0.000337917
7.69646	0.00445584	7.08767	-0.000331166
7.70487	0.0045333	7.09557	-0.000328113
7.71329	0.00436743	7.10346	-0.000368434
7.72171	0.0042234	7.11136	-0.000408756
7.73013	0.00420683	7.11925	-0.000462851
7.73854	0.00432978	7.12715	-0.000567675
7.74696	0.0044665	7.13504	-0.000715505
7.75538	0.00461518	7.14294	-0.000729169
7.7638	0.00478484	7.15083	-0.00069426
7.77221	0.00493074	7.15873	-0.000703005
7.78063	0.00502773	7.16662	-0.00071175
7.78905	0.00508308	7.17452	-0.000749282
7.79746	0.00518508	7.18241	-0.000808311
7.80588	0.00530648	7.19031	-0.000830954
7.8143	0.0055162	7.1982	-0.000852234
7.82272	0.00572201	7.2061	-0.000873515
7.83113	0.00592436	7.21399	-0.000871864
7.83955	0.00610919	7.22189	-0.000874439
7.84797	0.00642003	7.22978	-0.000877014
7.85639	0.00674169	7.23768	-0.00089601
7.8648	0.00702241	7.24557	-0.000915006
7.87322	0.00724274	7.25347	-0.00100222
7.88164	0.0074107	7.26136	-0.00102205
7.89005	0.00750412	7.26926	-0.00107317
7.89847	0.00756124	7.27715	-0.00107831
7.90689	0.0075869	7.28505	-0.00108346
7.91531	0.00756295	7.29294	-0.0010848
7.92372	0.00755386	7.30084	-0.00104003
7.93214	0.00770438	7.30873	-0.00101124
7.94056	0.00792117	7.31663	-0.000954604
7.94898	0.00810227	7.32452	-0.000916543
7.95739	0.00825212	7.33242	-0.000907531
7.96581	0.00832242	7.34031	-0.000933308
7.97423	0.00838223	7.34821	-0.000959086
7.98264	0.00843312	7.3561	-0.000936847
7.99106	0.00849624	7.364	-0.000928936
7.99948	0.00861075	7.37189	-0.000937006
8.0079	0.00871769	7.37979	-0.000945076
8.01631	0.00891962	7.38768	-0.000953407
8.02473	0.00914702	7.39558	-0.000961738
8.03315	0.00935458	7.40347	-0.000969258
8.04157	0.00954494	7.41137	-0.000946913
8.04998	0.00970975	7.41926	-0.000948041
8.0584	0.00985256	7.42716	-0.000949168
8.06682	0.0099942	7.43505	-0.00103208
8.07523	0.0102421	7.44295	-0.00111533
8.08365	0.010513	7.45084	-0.00111058
8.09207	0.0107306	7.45874	-0.0011094
8.10049	0.0109025	7.46663	-0.00110822
8.1089	0.0110919	7.47453	-0.00110353
8.11732	0.0113175	7.48242	-0.00110164
8.12574	0.0115739	7.49032	-0.0010997
8.13416	0.0118185	7.49821	-0.00110267
8.14257	0.0122016	7.50611	-0.00110564
8.15099	0.0125724	7.514	-0.00115144
8.15941	0.0129616	7.5219	-0.00117911
8.16782	0.0134457	7.52979	-0.00110103
8.17624	0.0140715	7.53769	-0.00109965
8.18466	0.0147201	7.54558	-0.00111148
8.19308	0.0153882	7.55348	-0.00112331
8.20149	0.0160569	7.56137	-0.00113969
8.20991	0.0168676	7.56927	-0.00116735
8.21833	0.017733	7.57716	-0.00115728
8.22675	0.0186546	7.58506	-0.00114241
8.23516	0.0194893	7.59295	-0.00113645
8.24358	0.0203607	7.60085	-0.00113049
8.252	0.0214604	7.60874	-0.00115437
8.26041	0.0225646	7.61664	-0.00117826
8.26883	0.0235678	7.62453	-0.00122784
8.27725	0.0244841	7.63243	-0.00131962
8.28567	0.0253584	7.64032	-0.00134902
8.29408	0.0261752	7.64822	-0.00135187
8.3025	0.0269815	7.65611	-0.00135471
8.31092	0.0277861	7.66401	-0.0013736
8.31934	0.0284992	7.6719	-0.00139816
8.32775	0.0290939	7.6798	-0.00142138
8.33617	0.0295864	7.68769	-0.00148514
8.34459	0.0299721	7.69559	-0.00150837
8.353	0.0302275	7.70348	-0.00152324
8.36142	0.0304379	7.71138	-0.00153811
8.36984	0.0306323	7.71927	-0.00158366
8.37826	0.0307787	7.72717	-0.00164323
8.38667	0.0308834	7.73506	-0.00158368
8.39509	0.0309228	7.74296	-0.00156482
8.40351	0.0308825	7.75085	-0.00154597
8.41193	0.0307927	7.75875	-0.00154416
8.42034	0.0305645	7.76664	-0.00154796
8.42876	0.0302175	7.77454	-0.00155177
8.43718	0.0298195	7.78243	-0.00156117
8.44559	0.0294445	7.79033	-0.00156328
8.45401	0.0290892	7.79822	-0.00156301
8.46243	0.0287157	7.80612	-0.00156274
8.47085	0.0280985	7.81401	-0.00156324
8.47926	0.0274688	7.82191	-0.00157833
8.48768	0.0269299	7.8298	-0.00159342
8.4961	0.0264604	7.8377	-0.00158073
8.50452	0.0260487	7.84559	-0.001576
8.51293	0.025356	7.85349	-0.00157333
8.52135	0.024547	7.86138	-0.00157229
8.52977	0.0238253	7.86928	-0.00157126
8.53818	0.0231467	7.87717	-0.00157186
8.5466	0.0225057	7.88507	-0.0016199
8.55502	0.0219334	7.89296	-0.00161945
8.56344	0.0212754	7.90086	-0.001619
8.57185	0.0206741	7.90875	-0.00162882
8.58027	0.0202023	7.91665	-0.00161845
8.58869	0.0197499	7.92454	-0.0016149
8.59711	0.0193129	7.93244	-0.00162878
8.60552	0.0187128	7.94033	-0.00164267
8.61394	0.0181802	7.94823	-0.00165453
8.62236	0.0177047	7.95612	-0.00158676
8.63077	0.017092	7.96402	-0.00157044
8.63919	0.0165234	7.97191	-0.00156845
8.64761	0.0159908	7.97981	-0.00157567
8.65603	0.0155214	7.9877	-0.00158289
8.66444	0.0151146	7.9956	-0.00157875
8.67286	0.0147619	8.00349	-0.00158966
8.68128	0.014434	8.01139	-0.00160058
8.6897	0.0140377	8.01928	-0.00161164
8.69811	0.0136872	8.02718	-0.0016227
8.70653	0.0131923	8.03507	-0.00165153
8.71495	0.0127891	8.04297	-0.00165305
8.72336	0.0125694	8.05086	-0.0016561
8.73178	0.0123863	8.05876	-0.00163898
8.7402	0.0122299	8.06665	-0.00163433
8.74862	0.0119954	8.07455	-0.00162969
8.75703	0.0116935	8.08244	-0.00162031
8.76545	0.0113305	8.09034	-0.00161094
8.77387	0.0110374	8.09823	-0.00159914
8.78229	0.0107767	8.10613	-0.00159698
8.7907	0.0105437	8.11402	-0.0015957
8.79912	0.0102751	8.12192	-0.00162378
8.80754	0.0100092	8.12981	-0.00165186
8.81596	0.00977179	8.13771	-0.0017029
8.82437	0.0095587	8.1456	-0.00162607
8.83279	0.00933827	8.1535	-0.00159005
8.84121	0.00910831	8.16139	-0.00157625
8.84962	0.00890926	8.16929	-0.00156245
8.85804	0.00873683	8.17718	-0.00148196
8.86646	0.00857249	8.18508	-0.00132616
8.87488	0.00836991	8.19297	-0.00130186
8.88329	0.00823737	8.20087	-0.00126289
8.89171	0.00817143	8.20876	-0.00122817
8.90013	0.00813201	8.21666	-0.00119344
8.90855	0.00810158	8.22455	-0.00114462
8.91696	0.00804837	8.23245	-0.001098
8.92538	0.00797559	8.24034	-0.00104508
8.9338	0.00790604	8.24824	-0.000976883
8.94221	0.00786733	8.25613	-0.000839121
8.95063	0.00782062	8.26403	-0.000785154
8.95905	0.00776662	8.27192	-0.0007621
8.96747	0.00765572	8.27982	-0.000739045
8.97588	0.00756444	8.28771	-0.000678666
8.9843	0.00747276	8.29561	-0.000643611
8.99272	0.00738037	8.3035	-0.000575407
9.00114	0.00723287	8.3114	-0.000450584
9.00955	0.0070745	8.31929	-0.000344522
9.01797	0.00695934	8.32719	-0.000316014
9.02639	0.00685374	8.33508	-0.000245466
9.0348	0.00675626	8.34298	-0.00013179
9.04322	0.00664948	8.35087	1.08783e-05
9.05164	0.00658552	8.35877	2.41045e-05
9.06006	0.0065787	8.36666	3.73306e-05
9.06847	0.00658697	8.37456	0.000135837
9.07689	0.00659492	8.38245	0.000199606
9.08531	0.00660052	8.39035	0.000238762
9.09373	0.00660406	8.39824	0.000310383
9.10214	0.00660445	8.40614	0.000393932
9.11056	0.00660152	8.41403	0.000422302
9.11898	0.00650735	8.42193	0.000447465
9.12739	0.00641993	8.42982	0.000452882
9.13581	0.0063382	8.43772	0.000458299
9.14423	0.00625265	8.44561	0.000500517
9.15265	0.0062162	8.45351	0.000509006
9.16106	0.00619119	8.4614	0.000508106
9.16948	0.0061525	8.4693	0.000507205
9.1779	0.00610186	8.47719	0.000496914
9.18632	0.00601751	8.48509	0.000485312
9.19473	0.00593218	8.49298	0.000483479
9.20315	0.00590647	8.50088	0.000481645
9.21157	0.00590602	8.50877	0.000409689
9.21998	0.00592726	8.51667	0.000306982
9.2284	0.00594722	8.52456	0.000273873
9.23682	0.00597468	8.53246	0.000244375
9.24524	0.00600856	8.54035	0.000201084
9.25365	0.00604011	8.54825	0.000117406
9.26207	0.0060702	8.55614	2.06749e-05
9.27049	0.00618033	8.56404	1.23642e-05
9.27891	0.00629746	8.57193	1.27362e-05
9.28732	0.00637763	8.57983	-7.18045e-06
9.29574	0.00642503	8.58772	-1.12387e-05
9.30416	0.00631016	8.59562	-4.40979e-05
9.31257	0.00621149	8.60351	-0.000105651
9.32099	0.00615188	8.61141	-0.000149132
9.32941	0.00611092	8.6193	-0.000171368
9.33783	0.006086	8.6272	-0.000207329
9.34624	0.00606617	8.63509	-0.000264642
9.35466	0.00604768	8.64299	-0.000273325
9.36308	0.00603027	8.65088	-0.000302294
9.3715	0.00600293	8.65878	-0.000308132
9.37991	0.00596692	8.66667	-0.000360801
9.38833	0.00590879	8.67457	-0.000418087
9.39675	0.00585723	8.68246	-0.000427567
9.40516	0.00586586	8.69036	-0.000417825
9.41358	0.00587385	8.69825	-0.000417147
9.422	0.0059021	8.70615	-0.000416469
9.43042	0.00603064	8.71404	-0.000467666
9.43883	0.00618415	8.72194	-0.000516767
9.44725	0.00639456	8.72983	-0.000547284
9.45567	0.00658036	8.73773	-0.000542801
9.46409	0.00670907	8.74562	-0.000547464
9.4725	0.0067883	8.75352	-0.000552127
9.48092	0.00679127	8.76141	-0.000589037
9.48934	0.00684682	8.76931	-0.000601783
9.49775	0.00688015	8.7772	-0.000596705
9.50617	0.00689419	8.7851	-0.000602467
9.51459	0.00687078	8.79299	-0.000608228
9.52301	0.0068882	8.80089	-0.000606474
9.53142	0.00691518	8.80878	-0.000585055
9.53984	0.00692231	8.81668	-0.000577014
9.54826	0.00691204	8.82457	-0.000561069
9.55668	0.00684867	8.83247	-0.000555545
9.56509	0.0067459	8.84036	-0.00055002
9.57351	0.00667807	8.84826	-0.000573728
9.58193	0.00673936	8.85615	-0.000597435
9.59034	0.00676526	8.86405	-0.000653194
9.59876	0.00676029	8.87194	-0.000684662
9.60718	0.00667853	8.87984	-0.000685828
9.6156	0.00664556	8.88773	-0.000686994
9.62401	0.00665273	8.89563	-0.000713174
9.63243	0.00669444	8.90352	-0.000751483
9.64085	0.00675524	8.91142	-0.000833816
9.64927	0.00680882	8.91931	-0.000880385
9.65768	0.00684327	8.92721	-0.000889134
9.6661	0.00686174	8.9351	-0.000897882
9.67452	0.00694517	8.943	-0.000921236
9.68293	0.00707382	8.95089	-0.000964798
9.69135	0.00718863	8.95879	-0.00105094
9.69977	0.0072643	8.96668	-0.00101625
9.70819	0.00730566	8.97458	-0.000989438
9.7166	0.00724229	8.98247	-0.000979075
9.72502	0.00724819	8.99037	-0.000968712
9.73344	0.00728777	8.99826	-0.000982441
9.74186	0.00732491	9.00616	-0.00099617
9.75027	0.00736007	9.01405	-0.0010323
9.75869	0.00742168	9.02195	-0.00100307
9.76711	0.00746054	9.02984	-0.000988475
9.77552	0.00747951	9.03774	-0.000986746
9.78394	0.00744439	9.04563	-0.000985016
9.79236	0.00751592	9.05353	-0.000935603
9.80078	0.00757772	9.06142	-0.000929881
9.80919	0.00763115	9.06932	-0.000924159
9.81761	0.00767678	9.07721	-0.000904035
9.82603	0.00771325	9.08511	-0.000896555
9.83445	0.00774171	9.093	-0.000904833
9.84286	0.00775235	9.1009	-0.000913111
9.85128	0.0076875	9.10879	-0.000911998
9.8597	0.007763	9.11669	-0.000917882
9.86811	0.00785398	9.12458	-0.00095061
9.87653	0.00794406	9.13248	-0.000942086
9.88495	0.0080333	9.14037	-0.000940446
9.89337	0.00811342	9.14827	-0.000938806
9.90178	0.00820948	9.15616	-0.000926129
9.9102	0.00831953	9.16406	-0.000924176
9.91862	0.00847808	9.17195	-0.000927586
9.92704	0.00867235	9.17985	-0.000930996
9.93545	0.00885053	9.18774	-0.000962803
9.94387	0.00901598	9.19564	-0.00101806
9.95229	0.00934608	9.20353	-0.00105323
9.9607	0.00974224	9.21143	-0.00105145
9.96912	0.0101863	9.21932	-0.0010117
9.97754	0.0108201	9.22722	-0.00097686
9.98596	0.0116162	9.23511	-0.000907969
9.99437	0.0123477	9.24301	-0.000902307
10.0028	0.0133406	9.2509	-0.000901852
10.0112	0.0144865	9.2588	-0.000901398
10.0196	0.0157392	9.26669	-0.000882265
10.028	0.0172369	9.27459	-0.000868258
10.0365	0.0190797	9.28248	-0.000862198
10.0449	0.0213507	9.29038	-0.000876855
10.0533	0.0240576	9.29827	-0.000891512
10.0617	0.0273261	9.30617	-0.000934846
10.0701	0.0338759	9.31406	-0.000959396
10.0785	0.039541	9.32196	-0.000962273
10.087	0.0444532	9.32985	-0.000907803
10.0954	0.0503209	9.33775	-0.000875085
10.1038	0.057572	9.34564	-0.000852201
10.1122	0.0660032	9.35354	-0.000841908
10.1206	0.0761967	9.36143	-0.000831615
10.1291	0.0876963	9.36933	-0.000837054
10.1375	0.100743	9.37722	-0.000842492
10.1459	0.115668	9.38512	-0.000865989
10.1543	0.132487	9.39301	-0.000850898
10.1627	0.151048	9.40091	-0.000849791
10.1711	0.171359	9.4088	-0.000848684
10.1796	0.193982	9.4167	-0.000861561
10.188	0.219775	9.42459	-0.000872795
10.1964	0.247509	9.43249	-0.000884028
10.2048	0.275412	9.44038	-0.000892614
10.2132	0.305005	9.44828	-0.000901199
10.2216	0.337312	9.45617	-0.000855242
10.2301	0.371898	9.46407	-0.000779036
10.2385	0.405366	9.47196	-0.000771598
10.2469	0.439548	9.47986	-0.000764161
10.2553	0.476241	9.48775	-0.000732282
10.2637	0.512159	9.49565	-0.000708925
10.2721	0.54791	9.50354	-0.000689197
10.2806	0.584083	9.51144	-0.000574297
10.289	0.620154	9.51933	-0.000551755
10.2974	0.656008	9.52723	-0.000529213
10.3058	0.690441	9.53512	-0.000520055
10.3142	0.723819	9.54302	-0.000510898
10.3226	0.756392	9.55091	-0.000467246
10.3311	0.787767	9.55881	-0.000441877
10.3395	0.817127	9.5667	-0.000440671
10.3479	0.844587	9.5746	-0.000386052
10.3563	0.870132	9.58249	-0.000362019
10.3647	0.893439	9.59039	-0.000360698
10.3732	0.914239	9.59828	-0.000363561
10.3816	0.932876	9.60618	-0.000366423
10.39	0.949436	9.61407	-0.000303054
10.3984	0.963443	9.62197	-0.00021272
10.4068	0.975244	9.62986	-0.000214605
10.4152	0.984776	9.63776	-0.000216489
10.4237	0.991941	9.64565	-0.000224209
10.4321	0.996926	9.65355	-0.000198694
10.4405	0.99948	9.66144	-0.000176012
10.4489	1	9.66934	-0.000130705
10.4573	0.999098	9.67723	-0.000136456
10.4657	0.996422	9.68513	-0.000142206
10.4742	0.991915	9.69302	-0.00017138
10.4826	0.986208	9.70092	-0.000169902
10.491	0.977513	9.70881	-0.000140613
10.4994	0.966801	9.71671	-0.000108744
10.5078	0.95579	9.7246	-5.28128e-05
10.5162	0.943331	9.7325	-5.20161e-05
10.5247	0.929662	9.74039	-5.12193e-05
10.5331	0.915418	9.74829	-6.07519e-05
10.5415	0.900187	9.75618	-6.67784e-05
10.5499	0.883794	9.76408	-7.28049e-05
10.5583	0.86739	9.77197	-9.72071e-05
10.5667	0.850637	9.77987	-8.414e-05
10.5752	0.833053	9.78776	8.96189e-06
10.5836	0.815373	9.79566	3.93034e-05
10.592	0.796872	9.80355	6.62202e-05
10.6004	0.778934	9.81145	6.78833e-05
10.6088	0.760423	9.81934	6.95464e-05
10.6173	0.741702	9.82724	0.000158215
10.6257	0.723029	9.83513	0.000193816
10.6341	0.704112	9.84303	0.000222082
10.6425	0.685309	9.85092	0.000325049
10.6509	0.666612	9.85882	0.000442973
10.6593	0.648303	9.86671	0.00052399
10.6678	0.630143	9.87461	0.000555532
10.6762	0.612581	9.8825	0.000570029
10.6846	0.596026	9.8904	0.000685777
10.693	0.580752	9.89829	0.000732592
10.7014	0.564013	9.90619	0.000830005
10.7098	0.546929	9.91408	0.000970672
10.7183	0.530288	9.92198	0.00112519
10.7267	0.514273	9.92987	0.00125597
10.7351	0.498914	9.93777	0.00140336
10.7435	0.484223	9.94566	0.0015318
10.7519	0.469457	9.95356	0.00175965
10.7603	0.455504	9.96145	0.00197524
10.7688	0.441491	9.96935	0.00223231
10.7772	0.428109	9.97724	0.002615
10.7856	0.414552	9.98514	0.00298488
10.794	0.401311	9.99303	0.00336107
10.8024	0.388644	10.0009	0.00395348
10.8109	0.376348	10.0088	0.00469704
10.8193	0.365005	10.0167	0.00561492
10.8277	0.3539	10.0246	0.0066647
10.8361	0.342475	10.0325	0.00782303
10.8445	0.331711	10.0404	0.00936478
10.8529	0.32116	10.0483	0.0113455
10.8614	0.311271	10.0562	0.0136184
10.8698	0.301666	10.0641	0.016365
10.8782	0.292445	10.072	0.0196517
10.8866	0.283493	10.0799	0.0234872
10.895	0.274938	10.0878	0.0281197
10.9034	0.266571	10.0957	0.0334097
10.9119	0.258577	10.1036	0.039568
10.9203	0.2506	10.1115	0.046891
10.9287	0.242944	10.1194	0.0551219
10.9371	0.235627	10.1272	0.0642776
10.9455	0.228674	10.1351	0.0749162
10.9539	0.221832	10.143	0.0867376
10.9624	0.215178	10.1509	0.100202
10.9708	0.208944	10.1588	0.115166
10.9792	0.202987	10.1667	0.131409
10.9876	0.197285	10.1746	0.149787
10.996	0.191646	10.1825	0.169452
11.0044	0.186146	10.1904	0.190831
11.0129	0.181	10.1983	0.214054
11.0213	0.17591	10.2062	0.238653
11.0297	0.171125	10.2141	0.265164
11.0381	0.166482	10.222	0.292883
11.0465	0.162034	10.2299	0.32226
11.055	0.15804	10.2378	0.352394
11.0634	0.154043	10.2457	0.383972
11.0718	0.150095	10.2536	0.417139
11.0802	0.146189	10.2615	0.450475
11.0886	0.142505	10.2694	0.484492
11.097	0.138762	10.2773	0.519635
11.1055	0.135155	10.2851	0.553805
11.1139	0.131817	10.293	0.588872
11.1223	0.128692	10.3009	0.622231
11.1307	0.125746	10.3088	0.654589
11.1391	0.122524	10.3167	0.687621
11.1475	0.119477	10.3246	0.719333
11.156	0.116416	10.3325	0.751007
11.1644	0.113496	10.3404	0.780791
11.1728	0.110796	10.3483	0.809068
11.1812	0.108303	10.3562	0.835985
11.1896	0.105875	10.3641	0.860614
11.198	0.103546	10.372	0.883863
11.2065	0.10125	10.3799	0.905004
11.2149	0.0991856	10.3878	0.923928
11.2233	0.0971025	10.3957	0.94065
11.2317	0.094904	10.4036	0.955432
11.2401	0.0928373	10.4115	0.968043
11.2485	0.0908744	10.4194	0.978704
11.257	0.0890313	10.4273	0.987461
11.2654	0.0872547	10.4352	0.993816
11.2738	0.0854849	10.443	0.998285
11.2822	0.0838608	10.4509	0.999506
11.2906	0.0823863	10.4588	1
11.2991	0.0810305	10.4667	0.998832
11.3075	0.0795069	10.4746	0.997663
11.3159	0.0780696	10.4825	0.993242
11.3243	0.0766192	10.4904	0.987376
11.3327	0.0751335	10.4983	0.979914
11.3411	0.0736385	10.5062	0.97113
11.3496	0.0722355	10.5141	0.961405
11.358	0.0709385	10.522	0.95069
11.3664	0.0697329	10.5299	0.938502
11.3748	0.0686483	10.5378	0.925818
11.3832	0.0674968	10.5457	0.912469
11.3916	0.0662878	10.5536	0.898164
11.4001	0.0650643	10.5615	0.883393
11.4085	0.0638291	10.5694	0.867642
11.4169	0.0627275	10.5773	0.851879
11.4253	0.0616829	10.5852	0.835476
11.4337	0.0606868	10.5931	0.818894
11.4421	0.0596156	10.6009	0.801821
11.4506	0.0586876	10.6088	0.784778
11.459	0.0578536	10.6167	0.767513
11.4674	0.0571004	10.6246	0.750628
11.4758	0.0563819	10.6325	0.733353
11.4842	0.0554547	10.6404	0.716148
11.4926	0.0545789	10.6483	0.698715
11.5011	0.0537229	10.6562	0.681842
11.5095	0.0528844	10.6641	0.6652
11.5179	0.0521237	10.672	0.648372
11.5263	0.0515894	10.6799	0.632711
11.5347	0.0510553	10.6878	0.617437
11.5432	0.0505205	10.6957	0.601905
11.5516	0.0498541	10.7036	0.586215
11.56	0.0490592	10.7115	0.570928
11.5684	0.0483411	10.7194	0.555878
11.5768	0.0476883	10.7273	0.540691
11.5852	0.0469247	10.7352	0.526187
11.5937	0.0462506	10.7431	0.512093
11.6021	0.0456285	10.751	0.497985
11.6105	0.0450513	10.7588	0.484277
11.6189	0.0445509	10.7667	0.470861
11.6273	0.0439377	10.7746	0.458
11.6357	0.0433742	10.7825	0.445315
11.6442	0.0428498	10.7904	0.432911
11.6526	0.042358	10.7983	0.420961
11.661	0.0417279	10.8062	0.409191
11.6694	0.0411514	10.8141	0.397787
11.6778	0.0406212	10.822	0.386808
11.6862	0.0401303	10.8299	0.376089
11.6947	0.039594	10.8378	0.365429
11.7031	0.0391098	10.8457	0.355256
11.7115	0.0386694	10.8536	0.34542
11.7199	0.0380893	10.8615	0.335835
11.7283	0.0375385	10.8694	0.326587
11.7368	0.0370581	10.8773	0.317706
11.7452	0.0366384	10.8852	0.30896
11.7536	0.0362549	10.8931	0.300555
11.762	0.0358724	10.901	0.292355
11.7704	0.0354903	10.9089	0.284349
11.7788	0.0350608	10.9167	0.276669
11.7873	0.0346417	10.9246	0.269112
11.7957	0.0342652	10.9325	0.261928
11.8041	0.0339242	10.9404	0.254944
11.8125	0.0334207	10.9483	0.248088
11.8209	0.0329801	10.9562	0.241603
11.8293	0.0325926	10.9641	0.235172
11.8378	0.0320897	10.972	0.229051
11.8462	0.0316091	10.9799	0.223076
11.8546	0.0312526	10.9878	0.217217
11.863	0.0309819	10.9957	0.2116
11.8714	0.0307386	11.0036	0.20621
11.8798	0.0305178	11.0115	0.200964
11.8883	0.030158	11.0194	0.196005
11.8967	0.0298249	11.0273	0.191013
11.9051	0.0294794	11.0352	0.186292
11.9135	0.0290334	11.0431	0.181626
11.9219	0.0286419	11.051	0.177218
11.9303	0.0283138	11.0589	0.172948
11.9388	0.0280292	11.0668	0.168766
11.9472	0.0277818	11.0746	0.164817
11.9556	0.0275282	11.0825	0.16095
11.964	0.0273162	11.0904	0.15716
11.9724	0.0271025	11.0983	0.153449
11.9809	0.0268868	11.1062	0.149844
11.9893	0.026592	11.1141	0.146461
11.9977	0.0263542	11.122	0.143205
12.0061	0.0261371	11.1299	0.139953
12.0145	0.0259377	11.1378	0.136839
12.0229	0.025707	11.1457	0.133801
12.0314	0.0254961	11.1536	0.13093
12.0398	0.0251801	11.1615	0.128015
12.0482	0.0248069	11.1694	0.125211
12.0566	0.0244903	11.1773	0.122589
12.065	0.024243	11.1852	0.119979
12.0734	0.0240931	11.1931	0.11755
12.0819	0.0239795	11.201	0.11515
12.0903	0.0238432	11.2089	0.112827
12.0987	0.0236872	11.2168	0.110573
12.1071	0.0234775	11.2247	0.108325
12.1155	0.0232686	11.2325	0.106205
12.1239	0.0229961	11.2404	0.104158
12.1324	0.0227496	11.2483	0.102076
12.1408	0.0225605	11.2562	0.100137
12.1492	0.0224076	11.2641	0.0982623
12.1576	0.022253	11.272	0.0964575
12.166	0.0220969	11.2799	0.0947235
12.1744	0.0219182	11.2878	0.0929718
12.1829	0.0217741	11.2957	0.0912709
12.1913	0.0216197	11.3036	0.0896999
12.1997	0.0214563	11.3115	0.0881938
12.2081	0.0212511	11.3194	0.0867274
12.2165	0.0210714	11.3273	0.085197
12.225	0.0208799	11.3352	0.0837589
12.2334	0.0206565	11.3431	0.0823087
12.2418	0.0205059	11.351	0.0809859
12.2502	0.0203787	11.3589	0.0796811
12.2586	0.0202714	11.3668	0.078359
12.267	0.0201717	11.3747	0.077119
12.2755	0.0200781	11.3826	0.0759185
12.2839	0.0199317	11.3904	0.0747638
12.2923	0.0198177	11.3983	0.0735453
12.3007	0.0197169	11.4062	0.0724213
12.3091	0.0196275	11.4141	0.0713701
12.3175	0.019515	11.422	0.0703451
12.326	0.0194141	11.4299	0.0693098
12.3344	0.019323	11.4378	0.0682289
12.3428	0.019225	11.4457	0.0671518
12.3512	0.0191246	11.4536	0.0662703
12.3596	0.0190224	11.4615	0.0653768
12.368	0.018962	11.4694	0.0643697
12.3765	0.0189311	11.4773	0.0634618
12.3849	0.0189022	11.4852	0.0625812
12.3933	0.0188749	11.4931	0.0616791
12.4017	0.0188255	11.501	0.0608628
12.4101	0.0187844	11.5089	0.0600829
12.4186	0.0187318	11.5168	0.0593254
12.427	0.0186676	11.5247	0.058485
12.4354	0.0183568	11.5326	0.0576669
12.4438	0.0179936	11.5405	0.0569297
12.4522	0.017753	11.5483	0.0561749
12.4606	0.0175413	11.5562	0.0553906
12.4691	0.0173546	11.5641	0.0546062
12.4775	0.0171764	11.572	0.0538876
12.4859	0.0170024	11.5799	0.0532129
12.4943	0.0168317	11.5878	0.0525007
12.5027	0.0165983	11.5957	0.0517699
12.5111	0.0163656	11.6036	0.0511368
12.5196	0.016163	11.6115	0.0505006
12.528	0.0159182	11.6194	0.0499043
12.5364	0.0156879	11.6273	0.0492651
12.5448	0.015461	11.6352	0.048604
12.5532	0.0152737	11.6431	0.0479312
12.5616	0.0151036	11.651	0.0473419
12.5701	0.0149481	11.6589	0.0467798
12.5785	0.014783	11.6668	0.0462337
12.5869	0.0146532	11.6747	0.0456917
12.5953	0.0145457	11.6826	0.0451116
12.6037	0.0144502	11.6905	0.0445069
12.6121	0.0143647	11.6984	0.0439912
12.6206	0.0142034	11.7062	0.0434546
12.629	0.0140321	11.7141	0.042924
12.6374	0.0138983	11.722	0.0424487
12.6458	0.0137809	11.7299	0.0419451
12.6542	0.0136772	11.7378	0.041367
12.6627	0.0135371	11.7457	0.0408816
12.6711	0.0134527	11.7536	0.0403812
12.6795	0.0133744	11.7615	0.0399422
12.6879	0.0133009	11.7694	0.0394243
12.6963	0.0131766	11.7773	0.0389118
12.7047	0.0130636	11.7852	0.0385092
12.7132	0.0129603	11.7931	0.0380837
12.7216	0.0128526	11.801	0.0376608
12.73	0.012752	11.8089	0.0372339
12.7384	0.0126579	11.8168	0.0368478
12.7468	0.0126023	11.8247	0.0364063
12.7552	0.0125652	11.8326	0.0359489
12.7637	0.0124757	11.8405	0.0355813
12.7721	0.0123414	11.8484	0.0351367
12.7805	0.012198	11.8563	0.0347463
12.7889	0.0120738	11.8641	0.0344185
12.7973	0.011969	11.872	0.0339994
12.8057	0.011873	11.8799	0.0336445
12.8142	0.0117845	11.8878	0.0333864
12.8226	0.0117067	11.8957	0.033078
12.831	0.011638	11.9036	0.0327604
12.8394	0.0115548	11.9115	0.0324738
12.8478	0.0115367	11.9194	0.0321428
12.8562	0.0115563	11.9273	0.0318325
12.8647	0.0116083	11.9352	0.0315435
12.8731	0.0116531	11.9431	0.0312089
12.8815	0.0116801	11.951	0.0309547
12.8899	0.0116917	11.9589	0.0306704
12.8983	0.011687	11.9668	0.0304057
12.9068	0.0116678	11.9747	0.0300744
12.9152	0.01156	11.9826	0.0297797
12.9236	0.0113959	11.9905	0.0295223
12.932	0.0112421	11.9984	0.0292478
12.9404	0.0110973	12.0063	0.0289412
12.9488	0.0109513	12.0142	0.0286738
12.9573	0.0108251	12.022	0.0284609
12.9657	0.0107062	12.0299	0.0282728
12.9741	0.0105935	12.0378	0.028094
12.9825	0.0105015	12.0457	0.0278641
12.9909	0.0104188	12.0536	0.0276552
12.9993	0.0103441	12.0615	0.027379
13.0078	0.0102837	12.0694	0.0271596
13.0162	0.0102323	12.0773	0.0269409
13.0246	0.0101887	12.0852	0.0267835
13.033	0.0101785	12.0931	0.0266366
13.0414	0.0101619	12.101	0.0263631
13.0498	0.0101395	12.1089	0.0261766
13.0583	0.0100837	12.1168	0.0261018
13.0667	0.0100553	12.1247	0.0259201
13.0751	0.0100381	12.1326	0.025711
13.0835	0.00999704	12.1405	0.0256427
13.0919	0.00993575	12.1484	0.0255268
13.1003	0.00992322	12.1563	0.0253823
13.1088	0.00992523	12.1642	0.0251287
13.1172	0.00992922	12.1721	0.0249688
13.1256	0.00990604	12.1799	0.0248787
13.134	0.00985891	12.1878	0.0247962
13.1424	0.00971387	12.1957	0.0246218
13.1509	0.00956296	12.2036	0.024407
13.1593	0.00938743	12.2115	0.0243555
13.1677	0.00921136	12.2194	0.0243186
13.1761	0.00914201	12.2273	0.0241615
13.1845	0.00908905	12.2352	0.0239628
13.1929	0.00905127	12.2431	0.0238305
13.2014	0.00907958	12.251	0.0236939
13.2098	0.00912235	12.2589	0.0236115
13.2182	0.00917775	12.2668	0.0235066
13.2266	0.00926664	12.2747	0.0233924
13.235	0.0093563	12.2826	0.0232903
13.2434	0.00943263	12.2905	0.0231964
13.2519	0.0094974	12.2984	0.0230421
13.2603	0.009545	12.3063	0.022906
13.2687	0.0095771	12.3142	0.0227791
13.2771	0.00949371	12.3221	0.0226679
13.2855	0.00936186	12.33	0.0225256
13.2939	0.00928846	12.3378	0.0224408
13.3024	0.00921216	12.3457	0.0223618
13.3108	0.00913264	12.3536	0.0221715
13.3192	0.00893837	12.3615	0.0220105
13.3276	0.00875666	12.3694	0.0218525
13.336	0.00861273	12.3773	0.0216921
13.3445	0.00850147	12.3852	0.0215202
13.3529	0.00842584	12.3931	0.0213081
13.3613	0.008535	12.401	0.0211705
13.3697	0.00861327	12.4089	0.0210643
13.3781	0.00866435	12.4168	0.0209274
13.3865	0.0086119	12.4247	0.0207535
13.395	0.00846399	12.4326	0.0205857
13.4034	0.00827166	12.4405	0.0204393
13.4118	0.00811096	12.4484	0.0203113
13.4202	0.00797788	12.4563	0.0201497
13.4286	0.00791684	12.4642	0.0199547
13.437	0.00792284	12.4721	0.0197826
13.4455	0.00795099	12.48	0.0196623
13.4539	0.00793748	12.4879	0.0195188
13.4623	0.00788843	12.4957	0.0193419
13.4707	0.00786953	12.5036	0.0191624
13.4791	0.00785987	12.5115	0.0190039
13.4875	0.00784036	12.5194	0.01882
13.496	0.00781226	12.5273	0.0186711
13.5044	0.00776199	12.5352	0.0184649
13.5128	0.00765794	12.5431	0.0182591
13.5212	0.00750149	12.551	0.018108
13.5296	0.00735269	12.5589	0.0179152
13.538	0.00721024	12.5668	0.0177183
13.5465	0.00704171	12.5747	0.0175867
13.5549	0.00689588	12.5826	0.0173759
13.5633	0.00689037	12.5905	0.0171386
13.5717	0.00689985	12.5984	0.0170176
13.5801	0.00692032	12.6063	0.0168794
13.5886	0.00694075	12.6142	0.0166937
13.597	0.00696132	12.6221	0.0165371
13.6054	0.00700304	12.63	0.0164464
13.6138	0.00700096	12.6379	0.0162492
13.6222	0.00696098	12.6458	0.0160245
13.6306	0.00686869	12.6536	0.0158512
13.6391	0.00676216	12.6615	0.0157681
13.6475	0.00664409	12.6694	0.0156673
13.6559	0.00662412	12.6773	0.0155197
13.6643	0.00660411	12.6852	0.0154011
13.6727	0.00658369	12.6931	0.0152046
13.6811	0.0065054	12.701	0.01504
13.6896	0.00637029	12.7089	0.0149194
13.698	0.00626315	12.7168	0.0148017
13.7064	0.00618016	12.7247	0.0146514
13.7148	0.0061045	12.7326	0.0145173
13.7232	0.00603568	12.7405	0.0143318
13.7316	0.00605536	12.7484	0.0141648
13.7401	0.00620225	12.7563	0.0140789
13.7485	0.00635383	12.7642	0.014067
13.7569	0.00642573	12.7721	0.0139967
13.7653	0.00642877	12.78	0.0138641
13.7737	0.0063669	12.7879	0.0137425
13.7821	0.00629235	12.7958	0.0135723
13.7906	0.0062206	12.8037	0.0134188
13.799	0.00613126	12.8115	0.0132777
13.8074	0.00599199	12.8194	0.0132239
13.8158	0.00585942	12.8273	0.0131248
13.8242	0.00576317	12.8352	0.0129904
13.8327	0.00568548	12.8431	0.0129235
13.8411	0.00561792	12.851	0.0128224
13.8495	0.00555613	12.8589	0.0127461
13.8579	0.00549952	12.8668	0.0126444
13.8663	0.00547397	12.8747	0.0125842
13.8747	0.0054764	12.8826	0.0125699
13.8832	0.00551939	12.8905	0.0123929
13.8916	0.00556383	12.8984	0.0122153
13.9	0.00558114	12.9063	0.0121726
13.9084	0.00557495	12.9142	0.0121065
13.9168	0.00553726	12.9221	0.0120758
13.9252	0.00547213	12.93	0.012037
13.9337	0.00534495	12.9379	0.0119933
13.9421	0.00522881	12.9458	0.0119627
13.9505	0.00509518	12.9537	0.0119136
13.9589	0.00501913	12.9616	0.0118675
13.9673	0.00498953	12.9694	0.0117943
13.9757	0.00495865	12.9773	0.0117751
13.9842	0.00492634	12.9852	0.0117722
13.9926	0.00484503	12.9931	0.0117693
14.001	0.00486822	13.001	0.0117371
14.0094	0.00493663	13.0089	0.0117052
14.0178	0.0050092	13.0168	0.0116461
14.0263	0.00501468	13.0247	0.0115885
14.0347	0.00496287	13.0326	0.0115836
14.0431	0.00494979	13.0405	0.0115581
14.0515	0.00494486	13.0484	0.0115166
14.0599	0.00494694	13.0563	0.0114296
14.0683	0.00495266	13.0642	0.0113854
14.0768	0.00493408	13.0721	0.0113602
14.0852	0.00489453	13.08	0.0113351
14.0936	0.00483646	13.0879	0.0112749
14.102	0.00480506	13.0958	0.0111541
14.1104	0.00477156	13.1037	0.0111584
14.1188	0.00473597	13.1116	0.0111479
14.1273	0.00465214	13.1195	0.0111374
14.1357	0.00457868	13.1273	0.0110619
14.1441	0.00454663	13.1352	0.0110572
14.1525	0.00453126	13.1431	0.0110439
14.1609	0.00446589	13.151	0.0110306
14.1693	0.00435786	13.1589	0.0109736
14.1778	0.00429275	13.1668	0.010935
14.1862	0.00428999	13.1747	0.0109299
14.1946	0.00430803	13.1826	0.0108794
14.203	0.00434389	13.1905	0.010845
14.2114	0.0043774	13.1984	0.0108092
14.2198	0.00440231	13.2063	0.0107018
14.2283	0.00441975	13.2142	0.0106598
14.2367	0.00442458	13.2221	0.0105946
14.2451	0.00436987	13.23	0.010507
14.2535	0.004221	13.2379	0.0103823
14.2619	0.00409793	13.2458	0.0103283
14.2704	0.00398571	13.2537	0.0103234
14.2788	0.00388343	13.2616	0.0103186
14.2872	0.00387281	13.2695	0.0101654
14.2956	0.00389082	13.2774	0.010123
14.304	0.00393351	13.2852	0.0100967
14.3124	0.00399543	13.2931	0.00996416
14.3209	0.00405301	13.301	0.00993739
14.3293	0.00405731	13.3089	0.00993762
14.3377	0.00401556	13.3168	0.00982473
14.3461	0.00392135	13.3247	0.00974827
14.3545	0.00390812	13.3326	0.00963518
14.3629	0.00390346	13.3405	0.00949625
14.3714	0.00389899	13.3484	0.00943207
14.3798	0.00389106	13.3563	0.0093225
14.3882	0.00387943	13.3642	0.00928158
14.3966	0.00375582	13.3721	0.00917762
14.405	0.00371038	13.38	0.00903979
14.4134	0.00371515	13.3879	0.00895013
14.4219	0.00373633	13.3958	0.0088245
14.4303	0.00377148	13.4037	0.0086703
14.4387	0.003788	13.4116	0.00857808
14.4471	0.0037878	13.4195	0.00849681
14.4555	0.00367489	13.4274	0.00837836
14.4639	0.00363183	13.4353	0.00832201
14.4724	0.00361245	13.4431	0.00820048
14.4808	0.00361358	13.451	0.00810911
14.4892	0.00365208	13.4589	0.00803031
14.4976	0.00376539	13.4668	0.00797671
14.506	0.00386116	13.4747	0.00791076
14.5145	0.00394163	13.4826	0.00779795
14.5229	0.003979	13.4905	0.00763197
14.5313	0.00400782	13.4984	0.00754776
14.5397	0.0040291	13.5063	0.00749397
14.5481	0.00402413	13.5142	0.00741308
14.5565	0.00400482	13.5221	0.00734999
14.565	0.00397276	13.53	0.00723714
14.5734	0.00387214	13.5379	0.00713817
14.5818	0.00372855	13.5458	0.00702421
14.5902	0.00359454	13.5537	0.00691778
14.5986	0.003508	13.5616	0.00688598
14.607	0.00343961	13.5695	0.00684076
14.6155	0.00343359	13.5774	0.00674222
14.6239	0.00344954	13.5853	0.00665389
14.6323	0.0034324	13.5932	0.00658702
14.6407	0.00338623	13.601	0.0065162
14.6491	0.00324454	13.6089	0.0064584
14.6575	0.0030972	13.6168	0.00636448
14.666	0.00298916	13.6247	0.00632054
14.6744	0.0029913	13.6326	0.00623631
14.6828	0.00299328	13.6405	0.00619039
14.6912	0.00299524	13.6484	0.00612571
14.6996	0.00301157	13.6563	0.00598061
14.7081	0.0030824	13.6642	0.0059102
14.7165	0.00325499	13.6721	0.0058704
14.7249	0.00353203	13.68	0.00577673
14.7333	0.00370039	13.6879	0.00569385
14.7417	0.00377445	13.6958	0.00559329
14.7501	0.00369014	13.7037	0.00549602
14.7586	0.00360548	13.7116	0.00545338
14.767	0.00352596	13.7195	0.00539118
14.7754	0.00345083	13.7274	0.00533267
14.7838	0.00337346	13.7353	0.00526281
14.7922	0.00329414	13.7432	0.00518449
14.8006	0.00321308	13.7511	0.00513893
14.8091	0.00311959	13.759	0.005107
14.8175	0.00304485	13.7668	0.0050787
14.8259	0.00297415	13.7747	0.00493386
14.8343	0.0029071	13.7826	0.0048349
14.8427	0.00285866	13.7905	0.00481494
14.8511	0.00281916	13.7984	0.00481224
14.8596	0.00275978	13.8063	0.00476265
14.868	0.00268355	13.8142	0.00473237
14.8764	0.00263917	13.8221	0.00466507
14.8848	0.00275394	13.83	0.00458825
14.8932	0.00286626	13.8379	0.00455192
14.9016	0.00296588	13.8458	0.00454649
14.9101	0.00302172	13.8537	0.00452158
14.9185	0.00303957	13.8616	0.00447926
14.9269	0.0029921	13.8695	0.00445064
14.9353	0.00293432	13.8774	0.00438075
14.9437	0.00288629	13.8853	0.00431144
14.9522	0.00283168	13.8932	0.00425772
14.9606	0.00277133	13.9011	0.00417767
14.969	0.00269558	13.909	0.00413694
14.9774	0.00264819	13.9169	0.00414299
14.9858	0.0025964	13.9247	0.00413787
14.9942	0.00254081	13.9326	0.00413274
15.0027	0.00248237	13.9405	0.00403807
15.0111	0.00242757	13.9484	0.00398463
15.0195	0.00240074	13.9563	0.00390514
15.0279	0.00238117	13.9642	0.00381373
15.0363	0.0023678	13.9721	0.00375952
15.0447	0.00235093	13.98	0.00370531
15.0532	0.00233063	13.9879	0.00369695
15.0616	0.00224611	13.9958	0.00365804
15.07	0.00212933	14.0037	0.00361912
15.0784	0.0019986	14.0116	0.00356384
15.0868	0.00190399	14.0195	0.00355902
15.0952	0.00201129	14.0274	0.00355419
15.1037	0.00232234	14.0353	0.00352761
15.1121	0.00254823	14.0432	0.0034839
15.1205	0.00270018	14.0511	0.00342533
15.1289	0.00271546	14.059	0.00338086
15.1373	0.00262345	14.0669	0.00329092
15.1457	0.00251294	14.0748	0.00320309
15.1542	0.00238856	14.0826	0.0031766
15.1626	0.00226875	14.0905	0.00315012
15.171	0.00220795	14.0984	0.00306916
15.1794	0.00217205	14.1063	0.00301659
15.1878	0.00215816	14.1142	0.0029741
15.1963	0.00223814	14.1221	0.00295064
15.2047	0.0023064	14.13	0.00286194
15.2131	0.00231257	14.1379	0.00283154
15.2215	0.00226469	14.1458	0.00284566
15.2299	0.00209844	14.1537	0.00283009
15.2383	0.00193111	14.1616	0.00281452
15.2468	0.00183167	14.1695	0.00277666
15.2552	0.00176771	14.1774	0.00275807
15.2636	0.00177865	14.1853	0.00273949
15.272	0.00180566	14.1932	0.00269587
15.2804	0.00184663	14.2011	0.00264966
15.2888	0.00191279	14.209	0.00257771
15.2973	0.00197628	14.2169	0.00259824
15.3057	0.00203803	14.2248	0.00260662
15.3141	0.00218254	14.2327	0.00261106
15.3225	0.00226504	14.2405	0.00261354
15.3309	0.00229375	14.2484	0.00261048
15.3393	0.00222374	14.2563	0.00260742
15.3478	0.00211422	14.2642	0.00261757
15.3562	0.00204016	14.2721	0.00262109
15.3646	0.00199765	14.28	0.00261347
15.373	0.0019373	14.2879	0.00260585
15.3814	0.00186126	14.2958	0.00258222
15.3898	0.0017278	14.3037	0.00252357
15.3983	0.00169937	14.3116	0.00242306
15.4067	0.0018139	14.3195	0.00243164
15.4151	0.00194618	14.3274	0.00242756
15.4235	0.00199801	14.3353	0.00242348
15.4319	0.00198088	14.3432	0.0023756
15.4404	0.00197328	14.3511	0.00234266
15.4488	0.00197016	14.359	0.00237576
15.4572	0.0019582	14.3669	0.00236486
15.4656	0.00193781	14.3748	0.00235395
15.474	0.00178807	14.3827	0.00232273
15.4824	0.00167852	14.3906	0.00224587
15.4909	0.00164317	14.3984	0.00217266
15.4993	0.00160962	14.4063	0.0021598
15.5077	0.0015769	14.4142	0.00214693
15.5161	0.00143601	14.4221	0.00211639
15.5245	0.00135676	14.43	0.00210888
15.5329	0.00130602	14.4379	0.00210136
15.5414	0.00126834	14.4458	0.00203793
15.5498	0.00124206	14.4537	0.00202985
15.5582	0.00122405	14.4616	0.00199466
15.5666	0.0012133	14.4695	0.00197365
15.575	0.00122269	14.4774	0.00194826
15.5834	0.00122217	14.4853	0.00193711
15.5919	0.00121245	14.4932	0.0019291
15.6003	0.00109661	14.5011	0.00191701
15.6087	0.000993417	14.509	0.00190492
15.6171	0.000900984	14.5169	0.00179149
15.6255	0.000794338	14.5248	0.0017672
15.634	0.000747441	14.5327	0.00175671
15.6424	0.000710714	14.5406	0.0016871
15.6508	0.000653949	14.5485	0.00167888
15.6592	0.000579946	14.5563	0.00167461
15.6676	0.000498989	14.5642	0.00169272
15.676	0.000418164	14.5721	0.0016806
15.6845	0.000347925	14.58	0.00166848
15.6929	0.000393244	14.5879	0.00163205
15.7013	0.000438379	14.5958	0.00160392
15.7097	0.000483967	14.6037	0.00160161
15.7181	0.000617998	14.6116	0.00157805
15.7265	0.000723358	14.6195	0.00146684
15.735	0.000803557	14.6274	0.00146304
15.7434	0.000797536	14.6353	0.00151752
15.7518	0.00079396	14.6432	0.00151607
15.7602	0.000764086	14.6511	0.00151462
15.7686	0.000711552	14.659	0.00149379
15.777	0.000644739	14.6669	0.00144899
15.7855	0.000610564	14.6748	0.00143854
15.7939	0.000583515	14.6827	0.00143716
15.8023	0.000546813	14.6906	0.00143577
15.8107	0.00050203	14.6985	0.00138152
15.8191	0.000484406	14.7064	0.00136991
15.8275	0.000456749	14.7142	0.00136119
15.836	0.000420011	14.7221	0.00132391
15.8444	0.000324234	14.73	0.00134347
15.8528	0.000441277	14.7379	0.00138034
15.8612	0.000550154	14.7458	0.00138239
15.8696	0.000651946	14.7537	0.00138172
15.8781	0.000741543	14.7616	0.00138105
15.8865	0.000787938	14.7695	0.00140164
15.8949	0.000796797	14.7774	0.00140194
15.9033	0.00073359	14.7853	0.00140224
15.9117	0.000644991	14.7932	0.00140009
15.9201	0.000618067	14.8011	0.00136148
15.9286	0.000585893	14.809	0.00135453
15.937	0.000548805	14.8169	0.00134758
15.9454	0.000445372	14.8248	0.00134194
15.9538	0.000318958	14.8327	0.0013363
15.9622	0.000249416	14.8406	0.0013228
15.9706	0.000194023	14.8485	0.00122283
15.9791	0.000151317	14.8564	0.0012401
15.9875	0.000190334	14.8643	0.00124696
15.9959	0.000260729	14.8721	0.00121374
16.0043	0.000288665	14.88	0.00118052
16.0127	0.000280089	14.8879	0.00120502
16.0211	0.000259977	14.8958	0.0012152
16.0296	0.000229546	14.9037	0.0012165
16.038	0.000135957	14.9116	0.00121336
16.0464	5.95848e-05	14.9195	0.00121022
16.0548	3.14524e-05	14.9274	0.00111271
16.0632	9.55477e-06	14.9353	0.00112082
16.0716	-2.53553e-05	14.9432	0.00116347
16.0801	-7.06339e-05	14.9511	0.001183
16.0885	1.18859e-06	14.959	0.0011899
16.0969	5.98987e-05	14.9669	0.00119681
16.1053	0.000106298	14.9748	0.00120809
16.1137	-6.24315e-06	14.9827	0.00121335
16.1222	-6.42438e-05	14.9906	0.00121861
16.1306	-9.79914e-05	14.9985	0.00120867
16.139	-0.000123878	15.0064	0.00119872
16.1474	-0.000143023	15.0143	0.00117342
16.1558	-0.000162656	15.0222	0.00116636
16.1642	-0.000182803	15.03	0.00115455
16.1727	-0.000224227	15.0379	0.00114274
16.1811	-0.000162543	15.0458	0.00109556
16.1895	-0.000110057	15.0537	0.00103207
16.1979	-8.60449e-05	15.0616	0.0010321
16.2063	-8.6491e-05	15.0695	0.00103213
16.2147	-9.09844e-05	15.0774	0.00102508
16.2232	-9.90355e-05	15.0853	0.00102801
16.2316	-0.000116788	15.0932	0.00102855
16.24	-0.00014399	15.1011	0.00102908
16.2484	-0.000230504	15.109	0.00102722
16.2568	-0.00028072	15.1169	0.0010015
16.2652	-0.000323046	15.1248	0.00100085
16.2737	-0.000358436	15.1327	0.000969547
16.2821	-0.000368752	15.1406	0.000891709
16.2905	-0.000331529	15.1485	0.000838654
16.2989	-0.0003434	15.1564	0.000836372
16.3073	-0.000397878	15.1643	0.00083409
16.3158	-0.000525144	15.1722	0.000823349
16.3242	-0.000581308	15.1801	0.000810707
16.3326	-0.000576468	15.1879	0.000798066
16.341	-0.000572025	15.1958	0.000816978
16.3494	-0.000570041	15.2037	0.000819713
16.3578	-0.00056974	15.2116	0.000822448
16.3663	-0.000498939	15.2195	0.000804977
16.3747	-0.000414325	15.2274	0.000787506
16.3831	-0.000340117	15.2353	0.000727967
16.3915	-0.000286043	15.2432	0.000722918
16.3999	-0.000250272	15.2511	0.00071787
16.4083	-0.000363831	15.259	0.000698765
16.4168	-0.000485915	15.2669	0.000695992
16.4252	-0.000634979	15.2748	0.000693218
16.4336	-0.000721134	15.2827	0.000675819
16.442	-0.000769833	15.2906	0.000630971
16.4504	-0.000786189	15.2985	0.00063993
16.4588	-0.000771758	15.3064	0.000648889
16.4673	-0.000750184	15.3143	0.000651457
16.4757	-0.000783548	15.3222	0.000633164
16.4841	-0.000864052	15.3301	0.000614871
16.4925	-0.000939601	15.338	0.000569291
16.5009	-0.00101098	15.3458	0.000535371
16.5093	-0.00109605	15.3537	0.000527208
16.5178	-0.00108726	15.3616	0.000434172
16.5262	-0.0009751	15.3695	0.000438873
16.5346	-0.000832945	15.3774	0.000435201
16.543	-0.000775016	15.3853	0.00043153
16.5514	-0.000789628	15.3932	0.00033498
16.5599	-0.000856062	15.4011	0.000318575
16.5683	-0.000902549	15.409	0.000328474
16.5767	-0.000948367	15.4169	0.000332305
16.5851	-0.000994008	15.4248	0.000328181
16.5935	-0.00109956	15.4327	0.000324056
16.6019	-0.0011981	15.4406	0.000254304
16.6104	-0.00123572	15.4485	0.000246683
16.6188	-0.00122837	15.4564	0.000280176
16.6272	-0.0012199	15.4643	0.000267134
16.6356	-0.00121035	15.4722	0.000254092
16.644	-0.00118232	15.4801	0.000225498
16.6524	-0.000998025	15.488	0.000208789
16.6609	-0.000815531	15.4959	0.000197361
16.6693	-0.000679847	15.5037	0.000185933
16.6777	-0.000584751	15.5116	0.000142675
16.6861	-0.000554515	15.5195	0.000143744
16.6945	-0.000664738	15.5274	0.000160135
[truncated: 1,485 more rows]

## Sheet: Abssorvance SNX5
time (min)	Abosrbance (AU)			Volume (ml)	Abosrbance (AU)
0.00561667	-0.0209808			0.000898667	-0.0209808
0.0122833	-0.0200272			0.00196533	-0.0200272
0.01895	-0.0157356			0.003032	-0.0157356
0.0256167	-0.0123978			0.00409867	-0.0123978
0.0322833	-0.0114441			0.00516533	-0.0114441
0.03895	-0.0109673			0.006232	-0.0109673
0.0456167	-0.0128746			0.00729867	-0.0128746
0.0522833	-0.017643			0.00836533	-0.017643
0.05895	-0.023365			0.009432	-0.023365
0.0656167	-0.0252724			0.0104987	-0.0252724
0.0722833	-0.0228882			0.0115653	-0.0228882
0.07895	-0.0195503			0.012632	-0.0195503
0.0856167	-0.0171661			0.0136987	-0.0171661
0.0922833	-0.0171661			0.0147653	-0.0171661
0.09895	-0.0190735			0.015832	-0.0190735
0.105617	-0.0228882			0.0168987	-0.0228882
0.112283	-0.0286102			0.0179653	-0.0286102
0.11895	-0.0352859			0.019032	-0.0352859
0.125617	-0.0400543			0.0200987	-0.0400543
0.132283	-0.0419617			0.0211653	-0.0419617
0.13895	-0.0424385			0.022232	-0.0424385
0.145617	-0.0448227			0.0232987	-0.0448227
0.152283	-0.0457764			0.0243653	-0.0457764
0.15895	-0.0443459			0.025432	-0.0443459
0.165617	-0.0424385			0.0264987	-0.0424385
0.172283	-0.0405312			0.0275653	-0.0405312
0.17895	-0.0376701			0.028632	-0.0376701
0.185617	-0.0329018			0.0296987	-0.0329018
0.192283	-0.0300407			0.0307653	-0.0300407
0.19895	-0.0286102			0.031832	-0.0286102
0.205617	-0.0286102			0.0328987	-0.0286102
0.212283	-0.0286102			0.0339653	-0.0286102
0.21895	-0.0314713			0.035032	-0.0314713
0.225617	-0.0338554			0.0360987	-0.0338554
0.232283	-0.0343323			0.0371653	-0.0343323
0.23895	-0.0333786			0.038232	-0.0333786
0.245617	-0.0324249			0.0392987	-0.0324249
0.252283	-0.0319481			0.0403653	-0.0319481
0.25895	-0.0290871			0.041432	-0.0290871
0.265617	-0.0286102			0.0424987	-0.0286102
0.272283	-0.0324249			0.0435653	-0.0324249
0.27895	-0.0367165			0.044632	-0.0367165
0.285617	-0.0367165			0.0456987	-0.0367165
0.292283	-0.0352859			0.0467653	-0.0352859
0.29895	-0.0338554			0.047832	-0.0338554
0.305617	-0.0314713			0.0488987	-0.0314713
0.312283	-0.0257492			0.0499653	-0.0257492
0.31895	-0.0209808			0.051032	-0.0209808
0.325617	-0.0209808			0.0520987	-0.0209808
0.332283	-0.0238419			0.0531653	-0.0238419
0.33895	-0.0290871			0.054232	-0.0290871
0.345617	-0.0357628			0.0552987	-0.0357628
0.352283	-0.0429153			0.0563653	-0.0429153
0.35895	-0.0500679			0.057432	-0.0500679
0.365617	-0.0557899			0.0584987	-0.0557899
0.372283	-0.0605583			0.0595653	-0.0605583
0.37895	-0.0648499			0.060632	-0.0648499
0.385617	-0.0681877			0.0616987	-0.0681877
0.392283	-0.0686646			0.0627653	-0.0686646
0.39895	-0.0677109			0.063832	-0.0677109
0.405617	-0.0658035			0.0648987	-0.0658035
0.412283	-0.0619888			0.0659653	-0.0619888
0.41895	-0.0557899			0.067032	-0.0557899
0.425617	-0.0500679			0.0680987	-0.0500679
0.432283	-0.0476837			0.0691653	-0.0476837
0.43895	-0.0491142			0.070232	-0.0491142
0.445617	-0.0519753			0.0712987	-0.0519753
0.452283	-0.0543594			0.0723653	-0.0543594
0.45895	-0.0581741			0.073432	-0.0581741
0.465617	-0.0610352			0.0744987	-0.0610352
0.472283	-0.0605583			0.0755653	-0.0605583
0.47895	-0.0572205			0.076632	-0.0572205
0.485617	-0.0538826			0.0776987	-0.0538826
0.492283	-0.0510216			0.0787653	-0.0510216
0.49895	-0.0486374			0.079832	-0.0486374
0.505617	-0.0476837			0.0808987	-0.0476837
0.512283	-0.0500679			0.0819653	-0.0500679
0.51895	-0.0534058			0.083032	-0.0534058
0.525617	-0.0553131			0.0840987	-0.0553131
0.532283	-0.0557899			0.0851653	-0.0557899
0.53895	-0.0562668			0.086232	-0.0562668
0.545617	-0.0572205			0.0872987	-0.0572205
0.552283	-0.0562668			0.0883653	-0.0562668
0.55895	-0.0538826			0.089432	-0.0538826
0.565617	-0.0534058			0.0904987	-0.0534058
0.572283	-0.0548363			0.0915653	-0.0548363
0.57895	-0.0548363			0.092632	-0.0548363
0.585617	-0.0534058			0.0936987	-0.0534058
0.592283	-0.0543594			0.0947653	-0.0543594
0.59895	-0.0576973			0.095832	-0.0576973
0.605617	-0.0610352			0.0968987	-0.0610352
0.612283	-0.0634193			0.0979653	-0.0634193
0.61895	-0.0686646			0.099032	-0.0686646
0.625617	-0.0762939			0.100099	-0.0762939
0.632283	-0.0805855			0.101165	-0.0805855
0.63895	-0.0815392			0.102232	-0.0815392
0.645617	-0.0805855			0.103299	-0.0805855
0.652283	-0.079155			0.104365	-0.079155
0.65895	-0.0753403			0.105432	-0.0753403
0.665617	-0.0681877			0.106499	-0.0681877
0.672283	-0.061512			0.107565	-0.061512
0.67895	-0.058651			0.108632	-0.058651
0.685617	-0.0548363			0.109699	-0.0548363
0.692283	-0.0495911			0.110765	-0.0495911
0.69895	-0.0462532			0.111832	-0.0462532
0.705617	-0.0472069			0.112899	-0.0472069
0.712283	-0.0495911			0.113965	-0.0495911
0.71895	-0.0524521			0.115032	-0.0524521
0.725617	-0.0562668			0.116099	-0.0562668
0.732283	-0.0605583			0.117165	-0.0605583
0.73895	-0.0634193			0.118232	-0.0634193
0.745617	-0.0648499			0.119299	-0.0648499
0.752283	-0.0648499			0.120365	-0.0648499
0.75895	-0.0638962			0.121432	-0.0638962
0.765617	-0.0619888			0.122499	-0.0619888
0.772283	-0.0619888			0.123565	-0.0619888
0.77895	-0.0653267			0.124632	-0.0653267
0.785617	-0.0686646			0.125699	-0.0686646
0.792283	-0.0715256			0.126765	-0.0715256
0.79895	-0.0739098			0.127832	-0.0739098
0.805617	-0.0772476			0.128899	-0.0772476
0.812283	-0.079155			0.129965	-0.079155
0.81895	-0.079155			0.131032	-0.079155
0.825617	-0.0782013			0.132099	-0.0782013
0.832283	-0.0772476			0.133165	-0.0772476
0.83895	-0.0772476			0.134232	-0.0772476
0.845617	-0.0767708			0.135299	-0.0767708
0.852283	-0.0767708			0.136365	-0.0767708
0.85895	-0.0767708			0.137432	-0.0767708
0.865617	-0.0767708			0.138499	-0.0767708
0.872283	-0.0762939			0.139565	-0.0762939
0.87895	-0.0762939			0.140632	-0.0762939
0.885617	-0.0786781			0.141699	-0.0786781
0.892283	-0.0810623			0.142765	-0.0810623
0.89895	-0.0829697			0.143832	-0.0829697
0.905617	-0.0810623			0.144899	-0.0810623
0.912283	-0.0777245			0.145965	-0.0777245
0.91895	-0.0739098			0.147032	-0.0739098
0.925617	-0.0696182			0.148099	-0.0696182
0.932283	-0.067234			0.149165	-0.067234
0.93895	-0.0691414			0.150232	-0.0691414
0.945617	-0.0748634			0.151299	-0.0748634
0.952283	-0.0810623			0.152365	-0.0810623
0.95895	-0.0844002			0.153432	-0.0844002
0.965617	-0.0863075			0.154499	-0.0863075
0.972283	-0.0858307			0.155565	-0.0858307
0.97895	-0.082016			0.156632	-0.082016
0.985617	-0.0767708			0.157699	-0.0767708
0.992283	-0.0739098			0.158765	-0.0739098
0.99895	-0.0734329			0.159832	-0.0734329
1.00562	-0.0753403			0.160899	-0.0753403
1.01228	-0.0777245			0.161965	-0.0777245
1.01895	-0.0815392			0.163032	-0.0815392
1.02562	-0.084877			0.164099	-0.084877
1.03228	-0.0853539			0.165165	-0.0853539
1.03895	-0.084877			0.166232	-0.084877
1.04562	-0.0853539			0.167299	-0.0853539
1.05228	-0.087738			0.168365	-0.087738
1.05895	-0.0901222			0.169432	-0.0901222
1.06562	-0.0920296			0.170499	-0.0920296
1.07228	-0.0953674			0.171565	-0.0953674
1.07895	-0.0987053			0.172632	-0.0987053
1.08562	-0.0987053			0.173699	-0.0987053
1.09228	-0.0948906			0.174765	-0.0948906
1.09895	-0.0920296			0.175832	-0.0920296
1.10562	-0.0920296			0.176899	-0.0920296
1.11228	-0.0925064			0.177965	-0.0925064
1.11895	-0.0910759			0.179032	-0.0910759
1.12562	-0.0915527			0.180099	-0.0915527
1.13228	-0.0929832			0.181165	-0.0929832
1.13895	-0.0944138			0.182232	-0.0944138
1.14562	-0.0944138			0.183299	-0.0944138
1.15228	-0.0944138			0.184365	-0.0944138
1.15895	-0.0982285			0.185432	-0.0982285
1.16562	-0.101566			0.186499	-0.101566
1.17228	-0.102997			0.187565	-0.102997
1.17895	-0.102997			0.188632	-0.102997
1.18562	-0.102997			0.189699	-0.102997
1.19228	-0.10252			0.190765	-0.10252
1.19895	-0.099659			0.191832	-0.099659
1.20562	-0.0963211			0.192899	-0.0963211
1.21228	-0.0948906			0.193965	-0.0948906
1.21895	-0.0934601			0.195032	-0.0934601
1.22562	-0.0920296			0.196099	-0.0920296
1.23228	-0.0910759			0.197165	-0.0910759
1.23895	-0.0910759			0.198232	-0.0910759
1.24562	-0.0910759			0.199299	-0.0910759
1.25228	-0.0915527			0.200365	-0.0915527
1.25895	-0.0939369			0.201432	-0.0939369
1.26562	-0.0977516			0.202499	-0.0977516
1.27228	-0.100613			0.203565	-0.100613
1.27895	-0.10252			0.204632	-0.10252
1.28562	-0.103951			0.205699	-0.103951
1.29228	-0.104904			0.206765	-0.104904
1.29895	-0.10252			0.207832	-0.10252
1.30562	-0.0987053			0.208899	-0.0987053
1.31228	-0.0972748			0.209965	-0.0972748
1.31895	-0.0991821			0.211032	-0.0991821
1.32562	-0.100613			0.212099	-0.100613
1.33228	-0.101089			0.213165	-0.101089
1.33895	-0.10252			0.214232	-0.10252
1.34562	-0.104904			0.215299	-0.104904
1.35228	-0.104904			0.216365	-0.104904
1.35895	-0.10252			0.217432	-0.10252
1.36562	-0.102997			0.218499	-0.102997
1.37228	-0.105381			0.219565	-0.105381
1.37895	-0.106812			0.220632	-0.106812
1.38562	-0.106335			0.221699	-0.106335
1.39228	-0.105381			0.222765	-0.105381
1.39895	-0.104427			0.223832	-0.104427
1.40562	-0.10252			0.224899	-0.10252
1.41228	-0.101089			0.225965	-0.101089
1.41895	-0.102043			0.227032	-0.102043
1.42562	-0.104427			0.228099	-0.104427
1.43228	-0.106812			0.229165	-0.106812
1.43895	-0.107288			0.230232	-0.107288
1.44562	-0.105858			0.231299	-0.105858
1.45228	-0.102997			0.232365	-0.102997
1.45895	-0.0982285			0.233432	-0.0982285
1.46562	-0.0944138			0.234499	-0.0944138
1.47228	-0.0944138			0.235565	-0.0944138
1.47895	-0.0963211			0.236632	-0.0963211
1.48562	-0.100613			0.237699	-0.100613
1.49228	-0.104427			0.238765	-0.104427
1.49895	-0.108719			0.239832	-0.108719
1.50562	-0.110626			0.240899	-0.110626
1.51228	-0.110626			0.241965	-0.110626
1.51895	-0.109196			0.243032	-0.109196
1.52562	-0.108242			0.244099	-0.108242
1.53228	-0.108242			0.245165	-0.108242
1.53895	-0.107288			0.246232	-0.107288
1.54562	-0.107288			0.247299	-0.107288
1.55228	-0.110149			0.248365	-0.110149
1.55895	-0.113964			0.249432	-0.113964
1.56562	-0.115871			0.250499	-0.115871
1.57228	-0.116348			0.251565	-0.116348
1.57895	-0.118256			0.252632	-0.118256
1.58562	-0.120163			0.253699	-0.120163
1.59228	-0.118732			0.254765	-0.118732
1.59895	-0.116825			0.255832	-0.116825
1.60562	-0.116348			0.256899	-0.116348
1.61228	-0.117302			0.257965	-0.117302
1.61895	-0.114918			0.259032	-0.114918
1.62562	-0.112057			0.260099	-0.112057
1.63228	-0.11158			0.261165	-0.11158
1.63895	-0.112057			0.262232	-0.112057
1.64562	-0.111103			0.263299	-0.111103
1.65228	-0.110626			0.264365	-0.110626
1.65895	-0.112534			0.265432	-0.112534
1.66562	-0.114918			0.266499	-0.114918
1.67228	-0.115871			0.267565	-0.115871
1.67895	-0.117302			0.268632	-0.117302
1.68562	-0.121593			0.269699	-0.121593
1.69228	-0.126362			0.270765	-0.126362
1.69895	-0.129223			0.271832	-0.129223
1.70562	-0.13113			0.272899	-0.13113
1.71228	-0.133514			0.273965	-0.133514
1.71895	-0.133514			0.275032	-0.133514
1.72562	-0.130653			0.276099	-0.130653
1.73228	-0.127792			0.277165	-0.127792
1.73895	-0.127792			0.278232	-0.127792
1.74562	-0.127792			0.279299	-0.127792
1.75228	-0.125885			0.280365	-0.125885
1.75895	-0.123978			0.281432	-0.123978
1.76562	-0.121117			0.282499	-0.121117
1.77228	-0.118256			0.283565	-0.118256
1.77895	-0.114918			0.284632	-0.114918
1.78562	-0.11301			0.285699	-0.11301
1.79228	-0.113964			0.286765	-0.113964
1.79895	-0.117302			0.287832	-0.117302
1.80562	-0.120163			0.288899	-0.120163
1.81228	-0.122547			0.289965	-0.122547
1.81895	-0.123978			0.291032	-0.123978
1.82562	-0.123501			0.292099	-0.123501
1.83228	-0.12207			0.293165	-0.12207
1.83895	-0.120163			0.294232	-0.120163
1.84562	-0.120163			0.295299	-0.120163
1.85228	-0.121117			0.296365	-0.121117
1.85895	-0.121593			0.297432	-0.121593
1.86562	-0.123501			0.298499	-0.123501
1.87228	-0.126362			0.299565	-0.126362
1.87895	-0.128746			0.300632	-0.128746
1.88562	-0.128746			0.301699	-0.128746
1.89228	-0.126362			0.302765	-0.126362
1.89895	-0.124931			0.303832	-0.124931
1.90562	-0.124931			0.304899	-0.124931
1.91228	-0.124454			0.305965	-0.124454
1.91895	-0.123024			0.307032	-0.123024
1.92562	-0.123024			0.308099	-0.123024
1.93228	-0.126839			0.309165	-0.126839
1.93895	-0.1297			0.310232	-0.1297
1.94562	-0.1297			0.311299	-0.1297
1.95228	-0.128269			0.312365	-0.128269
1.95895	-0.126839			0.313432	-0.126839
1.96562	-0.126839			0.314499	-0.126839
1.97228	-0.127316			0.315565	-0.127316
1.97895	-0.128269			0.316632	-0.128269
1.98562	-0.130177			0.317699	-0.130177
1.99228	-0.133038			0.318765	-0.133038
1.99895	-0.136852			0.319832	-0.136852
2.00562	-0.140667			0.320899	-0.140667
2.01228	-0.141144			0.321965	-0.141144
2.01895	-0.137806			0.323032	-0.137806
2.02562	-0.133038			0.324099	-0.133038
2.03228	-0.13113			0.325165	-0.13113
2.03895	-0.129223			0.326232	-0.129223
2.04562	-0.126839			0.327299	-0.126839
2.05228	-0.124931			0.328365	-0.124931
2.05895	-0.128746			0.329432	-0.128746
2.06562	-0.135899			0.330499	-0.135899
2.07228	-0.140667			0.331565	-0.140667
2.07895	-0.142574			0.332632	-0.142574
2.08562	-0.144482			0.333699	-0.144482
2.09228	-0.146389			0.334765	-0.146389
2.09895	-0.145912			0.335832	-0.145912
2.10562	-0.143051			0.336899	-0.143051
2.11228	-0.14019			0.337965	-0.14019
2.11895	-0.138283			0.339032	-0.138283
2.12562	-0.134945			0.340099	-0.134945
2.13228	-0.133514			0.341165	-0.133514
2.13895	-0.134945			0.342232	-0.134945
2.14562	-0.135899			0.343299	-0.135899
2.15228	-0.133038			0.344365	-0.133038
2.15895	-0.129223			0.345432	-0.129223
2.16562	-0.130177			0.346499	-0.130177
2.17228	-0.131607			0.347565	-0.131607
2.17895	-0.132561			0.348632	-0.132561
2.18562	-0.133514			0.349699	-0.133514
2.19228	-0.137329			0.350765	-0.137329
2.19895	-0.141144			0.351832	-0.141144
2.20562	-0.139713			0.352899	-0.139713
2.21228	-0.137329			0.353965	-0.137329
2.21895	-0.135899			0.355032	-0.135899
2.22562	-0.136852			0.356099	-0.136852
2.23228	-0.136852			0.357165	-0.136852
2.23895	-0.138283			0.358232	-0.138283
2.24562	-0.142097			0.359299	-0.142097
2.25228	-0.145435			0.360365	-0.145435
2.25895	-0.144958			0.361432	-0.144958
2.26562	-0.143528			0.362499	-0.143528
2.27228	-0.145435			0.363565	-0.145435
2.27895	-0.14925			0.364632	-0.14925
2.28562	-0.151634			0.365699	-0.151634
2.29228	-0.153065			0.366765	-0.153065
2.29895	-0.155449			0.367832	-0.155449
2.30562	-0.157833			0.368899	-0.157833
2.31228	-0.157356			0.369965	-0.157356
2.31895	-0.154018			0.371032	-0.154018
2.32562	-0.151634			0.372099	-0.151634
2.33228	-0.150681			0.373165	-0.150681
2.33895	-0.148296			0.374232	-0.148296
2.34562	-0.145435			0.375299	-0.145435
2.35228	-0.143051			0.376365	-0.143051
2.35895	-0.143051			0.377432	-0.143051
2.36562	-0.141144			0.378499	-0.141144
2.37228	-0.13876			0.379565	-0.13876
2.37895	-0.137806			0.380632	-0.137806
2.38562	-0.13876			0.381699	-0.13876
2.39228	-0.14019			0.382765	-0.14019
2.39895	-0.143528			0.383832	-0.143528
2.40562	-0.148773			0.384899	-0.148773
2.41228	-0.155449			0.385965	-0.155449
2.41895	-0.158787			0.387032	-0.158787
2.42562	-0.159264			0.388099	-0.159264
2.43228	-0.156879			0.389165	-0.156879
2.43895	-0.153542			0.390232	-0.153542
2.44562	-0.14925			0.391299	-0.14925
2.45228	-0.144482			0.392365	-0.144482
2.45895	-0.141144			0.393432	-0.141144
2.46562	-0.14019			0.394499	-0.14019
2.47228	-0.14019			0.395565	-0.14019
2.47895	-0.139236			0.396632	-0.139236
2.48562	-0.137806			0.397699	-0.137806
2.49228	-0.136375			0.398765	-0.136375
2.49895	-0.136375			0.399832	-0.136375
2.50562	-0.135899			0.400899	-0.135899
2.51228	-0.136852			0.401965	-0.136852
2.51895	-0.14019			0.403032	-0.14019
2.52562	-0.144958			0.404099	-0.144958
2.53228	-0.150204			0.405165	-0.150204
2.53895	-0.155449			0.406232	-0.155449
2.54562	-0.160217			0.407299	-0.160217
2.55228	-0.162125			0.408365	-0.162125
2.55895	-0.161648			0.409432	-0.161648
2.56562	-0.160694			0.410499	-0.160694
2.57228	-0.160694			0.411565	-0.160694
2.57895	-0.161171			0.412632	-0.161171
2.58562	-0.161648			0.413699	-0.161648
2.59228	-0.164032			0.414765	-0.164032
2.59895	-0.165939			0.415832	-0.165939
2.60562	-0.164509			0.416899	-0.164509
2.61228	-0.15831			0.417965	-0.15831
2.61895	-0.151634			0.419032	-0.151634
2.62562	-0.146389			0.420099	-0.146389
2.63228	-0.141621			0.421165	-0.141621
2.63895	-0.139713			0.422232	-0.139713
2.64562	-0.142097			0.423299	-0.142097
2.65228	-0.148773			0.424365	-0.148773
2.65895	-0.155926			0.425432	-0.155926
2.66562	-0.15974			0.426499	-0.15974
2.67228	-0.162125			0.427565	-0.162125
2.67895	-0.161648			0.428632	-0.161648
2.68562	-0.160694			0.429699	-0.160694
2.69228	-0.15831			0.430765	-0.15831
2.69895	-0.156403			0.431832	-0.156403
2.70562	-0.155926			0.432899	-0.155926
2.71228	-0.155926			0.433965	-0.155926
2.71895	-0.157356			0.435032	-0.157356
2.72562	-0.158787			0.436099	-0.158787
2.73228	-0.15974			0.437165	-0.15974
2.73895	-0.159264			0.438232	-0.159264
2.74562	-0.157833			0.439299	-0.157833
2.75228	-0.159264			0.440365	-0.159264
2.75895	-0.161648			0.441432	-0.161648
2.76562	-0.162601			0.442499	-0.162601
2.77228	-0.163078			0.443565	-0.163078
2.77895	-0.165462			0.444632	-0.165462
2.78562	-0.169277			0.445699	-0.169277
2.79228	-0.171661			0.446765	-0.171661
2.79895	-0.171661			0.447832	-0.171661
2.80562	-0.172615			0.448899	-0.172615
2.81228	-0.17643			0.449965	-0.17643
2.81895	-0.179291			0.451032	-0.179291
2.82562	-0.180721			0.452099	-0.180721
2.83228	-0.182629			0.453165	-0.182629
2.83895	-0.185966			0.454232	-0.185966
2.84562	-0.188351			0.455299	-0.188351
2.85228	-0.188351			0.456365	-0.188351
2.85895	-0.189304			0.457432	-0.189304
2.86562	-0.190735			0.458499	-0.190735
2.87228	-0.190258			0.459565	-0.190258
2.87895	-0.186443			0.460632	-0.186443
2.88562	-0.18549			0.461699	-0.18549
2.89228	-0.18692			0.462765	-0.18692
2.89895	-0.187397			0.463832	-0.187397
2.90562	-0.187397			0.464899	-0.187397
2.91228	-0.187874			0.465965	-0.187874
2.91895	-0.189304			0.467032	-0.189304
2.92562	-0.188351			0.468099	-0.188351
2.93228	-0.184536			0.469165	-0.184536
2.93895	-0.181198			0.470232	-0.181198
2.94562	-0.178337			0.471299	-0.178337
2.95228	-0.175953			0.472365	-0.175953
2.95895	-0.173569			0.473432	-0.173569
2.96562	-0.174046			0.474499	-0.174046
2.97228	-0.17643			0.475565	-0.17643
2.97895	-0.178337			0.476632	-0.178337
2.98562	-0.181675			0.477699	-0.181675
2.99228	-0.185013			0.478765	-0.185013
2.99895	-0.18692			0.479832	-0.18692
3.00562	-0.18549			0.480899	-0.18549
3.01228	-0.181198			0.481965	-0.181198
3.01895	-0.178337			0.483032	-0.178337
3.02562	-0.175476			0.484099	-0.175476
3.03228	-0.174046			0.485165	-0.174046
3.03895	-0.174999			0.486232	-0.174999
3.04562	-0.178337			0.487299	-0.178337
3.05228	-0.181675			0.488365	-0.181675
3.05895	-0.183105			0.489432	-0.183105
3.06562	-0.184536			0.490499	-0.184536
3.07228	-0.187397			0.491565	-0.187397
3.07895	-0.189304			0.492632	-0.189304
3.08562	-0.189304			0.493699	-0.189304
3.09228	-0.188828			0.494765	-0.188828
3.09895	-0.190258			0.495832	-0.190258
3.10562	-0.190735			0.496899	-0.190735
3.11228	-0.188828			0.497965	-0.188828
3.11895	-0.187874			0.499032	-0.187874
3.12562	-0.190258			0.500099	-0.190258
3.13228	-0.194073			0.501165	-0.194073
3.13895	-0.196457			0.502232	-0.196457
3.14562	-0.196934			0.503299	-0.196934
3.15228	-0.19598			0.504365	-0.19598
3.15895	-0.193119			0.505432	-0.193119
3.16562	-0.187874			0.506499	-0.187874
3.17228	-0.183582			0.507565	-0.183582
3.17895	-0.181675			0.508632	-0.181675
3.18562	-0.179768			0.509699	-0.179768
3.19228	-0.178337			0.510765	-0.178337
3.19895	-0.178337			0.511832	-0.178337
3.20562	-0.179768			0.512899	-0.179768
3.21228	-0.181675			0.513965	-0.181675
3.21895	-0.183105			0.515032	-0.183105
3.22562	-0.185013			0.516099	-0.185013
3.23228	-0.18692			0.517165	-0.18692
3.23895	-0.187874			0.518232	-0.187874
3.24562	-0.187397			0.519299	-0.187397
3.25228	-0.185966			0.520365	-0.185966
3.25895	-0.18549			0.521432	-0.18549
3.26562	-0.186443			0.522499	-0.186443
3.27228	-0.187397			0.523565	-0.187397
3.27895	-0.187397			0.524632	-0.187397
3.28562	-0.187874			0.525699	-0.187874
3.29228	-0.188828			0.526765	-0.188828
3.29895	-0.188351			0.527832	-0.188351
3.30562	-0.18549			0.528899	-0.18549
3.31228	-0.184059			0.529965	-0.184059
3.31895	-0.183582			0.531032	-0.183582
3.32562	-0.182629			0.532099	-0.182629
3.33228	-0.180721			0.533165	-0.180721
3.33895	-0.179768			0.534232	-0.179768
3.34562	-0.181198			0.535299	-0.181198
3.35228	-0.184059			0.536365	-0.184059
3.35895	-0.185966			0.537432	-0.185966
3.36562	-0.188828			0.538499	-0.188828
3.37228	-0.191689			0.539565	-0.191689
3.37895	-0.194073			0.540632	-0.194073
3.38562	-0.195503			0.541699	-0.195503
3.39228	-0.197411			0.542765	-0.197411
3.39895	-0.198841			0.543832	-0.198841
3.40562	-0.197887			0.544899	-0.197887
3.41228	-0.195026			0.545965	-0.195026
3.41895	-0.192165			0.547032	-0.192165
3.42562	-0.187397			0.548099	-0.187397
3.43228	-0.180721			0.549165	-0.180721
3.43895	-0.175476			0.550232	-0.175476
3.44562	-0.173092			0.551299	-0.173092
3.45228	-0.173092			0.552365	-0.173092
3.45895	-0.173092			0.553432	-0.173092
3.46562	-0.173092			0.554499	-0.173092
3.47228	-0.175476			0.555565	-0.175476
3.47895	-0.179291			0.556632	-0.179291
3.48562	-0.184536			0.557699	-0.184536
3.49228	-0.190258			0.558765	-0.190258
3.49895	-0.196934			0.559832	-0.196934
3.50562	-0.202656			0.560899	-0.202656
3.51228	-0.205517			0.561965	-0.205517
3.51895	-0.207901			0.563032	-0.207901
3.52562	-0.209332			0.564099	-0.209332
3.53228	-0.209332			0.565165	-0.209332
3.53895	-0.20647			0.566232	-0.20647
3.54562	-0.203609			0.567299	-0.203609
3.55228	-0.201702			0.568365	-0.201702
3.55895	-0.199795			0.569432	-0.199795
3.56562	-0.197411			0.570499	-0.197411
3.57228	-0.19455			0.571565	-0.19455
3.57895	-0.195503			0.572632	-0.195503
3.58562	-0.198364			0.573699	-0.198364
3.59228	-0.200272			0.574765	-0.200272
3.59895	-0.201702			0.575832	-0.201702
3.60562	-0.203133			0.576899	-0.203133
3.61228	-0.204563			0.577965	-0.204563
3.61895	-0.20504			0.579032	-0.20504
3.62562	-0.204563			0.580099	-0.204563
3.63228	-0.202179			0.581165	-0.202179
3.63895	-0.199318			0.582232	-0.199318
3.64562	-0.195026			0.583299	-0.195026
3.65228	-0.190258			0.584365	-0.190258
3.65895	-0.18692			0.585432	-0.18692
3.66562	-0.185013			0.586499	-0.185013
3.67228	-0.185013			0.587565	-0.185013
3.67895	-0.187397			0.588632	-0.187397
3.68562	-0.190258			0.589699	-0.190258
3.69228	-0.192165			0.590765	-0.192165
3.69895	-0.192642			0.591832	-0.192642
3.70562	-0.194073			0.592899	-0.194073
3.71228	-0.19598			0.593965	-0.19598
3.71895	-0.195026			0.595032	-0.195026
3.72562	-0.191689			0.596099	-0.191689
3.73228	-0.188351			0.597165	-0.188351
3.73895	-0.186443			0.598232	-0.186443
3.74562	-0.183582			0.599299	-0.183582
3.75228	-0.179291			0.600365	-0.179291
3.75895	-0.175953			0.601432	-0.175953
3.76562	-0.175476			0.602499	-0.175476
3.77228	-0.179291			0.603565	-0.179291
3.77895	-0.184059			0.604632	-0.184059
3.78562	-0.188828			0.605699	-0.188828
3.79228	-0.195026			0.606765	-0.195026
3.79895	-0.201702			0.607832	-0.201702
3.80562	-0.20647			0.608899	-0.20647
3.81228	-0.207424			0.609965	-0.207424
3.81895	-0.207901			0.611032	-0.207901
3.82562	-0.207901			0.612099	-0.207901
3.83228	-0.207424			0.613165	-0.207424
3.83895	-0.206947			0.614232	-0.206947
3.84562	-0.210285			0.615299	-0.210285
3.85228	-0.214577			0.616365	-0.214577
3.85895	-0.216007			0.617432	-0.216007
3.86562	-0.216007			0.618499	-0.216007
3.87228	-0.216484			0.619565	-0.216484
3.87895	-0.217915			0.620632	-0.217915
3.88562	-0.216961			0.621699	-0.216961
3.89228	-0.215054			0.622765	-0.215054
3.89895	-0.21553			0.623832	-0.21553
3.90562	-0.217915			0.624899	-0.217915
3.91228	-0.219822			0.625965	-0.219822
3.91895	-0.219345			0.627032	-0.219345
3.92562	-0.218868			0.628099	-0.218868
3.93228	-0.218391			0.629165	-0.218391
3.93895	-0.21553			0.630232	-0.21553
3.94562	-0.211239			0.631299	-0.211239
3.95228	-0.209332			0.632365	-0.209332
3.95895	-0.209808			0.633432	-0.209808
3.96562	-0.210285			0.634499	-0.210285
3.97228	-0.208855			0.635565	-0.208855
3.97895	-0.20647			0.636632	-0.20647
3.98562	-0.203133			0.637699	-0.203133
3.99228	-0.197411			0.638765	-0.197411
3.99895	-0.190258			0.639832	-0.190258
4.00562	-0.186443			0.640899	-0.186443
4.01228	-0.18692			0.641965	-0.18692
4.01895	-0.189304			0.643032	-0.189304
4.02562	-0.193119			0.644099	-0.193119
4.03228	-0.198841			0.645165	-0.198841
4.03895	-0.204563			0.646232	-0.204563
4.04562	-0.207901			0.647299	-0.207901
4.05228	-0.207901			0.648365	-0.207901
4.05895	-0.207424			0.649432	-0.207424
4.06562	-0.20647			0.650499	-0.20647
4.07228	-0.205994			0.651565	-0.205994
4.07895	-0.206947			0.652632	-0.206947
4.08562	-0.209332			0.653699	-0.209332
4.09228	-0.212669			0.654765	-0.212669
4.09895	-0.21553			0.655832	-0.21553
4.10562	-0.219345			0.656899	-0.219345
4.11228	-0.223637			0.657965	-0.223637
4.11895	-0.226021			0.659032	-0.226021
4.12562	-0.226974			0.660099	-0.226974
4.13228	-0.227451			0.661165	-0.227451
4.13895	-0.228405			0.662232	-0.228405
4.14562	-0.227451			0.663299	-0.227451
4.15228	-0.225544			0.664365	-0.225544
4.15895	-0.225544			0.665432	-0.225544
4.16562	-0.226498			0.666499	-0.226498
4.17228	-0.227928			0.667565	-0.227928
4.17895	-0.226498			0.668632	-0.226498
4.18562	-0.221252			0.669699	-0.221252
4.19228	-0.214577			0.670765	-0.214577
4.19895	-0.207901			0.671832	-0.207901
4.20562	-0.201702			0.672899	-0.201702
4.21228	-0.197887			0.673965	-0.197887
4.21895	-0.196934			0.675032	-0.196934
4.22562	-0.200748			0.676099	-0.200748
4.23228	-0.205517			0.677165	-0.205517
4.23895	-0.208855			0.678232	-0.208855
4.24562	-0.211239			0.679299	-0.211239
4.25228	-0.212669			0.680365	-0.212669
4.25895	-0.213146			0.681432	-0.213146
4.26562	-0.211716			0.682499	-0.211716
4.27228	-0.211239			0.683565	-0.211239
4.27895	-0.210762			0.684632	-0.210762
4.28562	-0.208855			0.685699	-0.208855
4.29228	-0.206947			0.686765	-0.206947
4.29895	-0.207424			0.687832	-0.207424
4.30562	-0.211239			0.688899	-0.211239
4.31228	-0.2141			0.689965	-0.2141
4.31895	-0.215054			0.691032	-0.215054
4.32562	-0.216007			0.692099	-0.216007
4.33228	-0.216961			0.693165	-0.216961
4.33895	-0.216007			0.694232	-0.216007
4.34562	-0.214577			0.695299	-0.214577
4.35228	-0.21553			0.696365	-0.21553
4.35895	-0.217915			0.697432	-0.217915
4.36562	-0.217915			0.698499	-0.217915
4.37228	-0.217915			0.699565	-0.217915
4.37895	-0.219345			0.700632	-0.219345
4.38562	-0.220299			0.701699	-0.220299
4.39228	-0.217438			0.702765	-0.217438
4.39895	-0.213623			0.703832	-0.213623
4.40562	-0.213623			0.704899	-0.213623
4.41228	-0.214577			0.705965	-0.214577
4.41895	-0.215054			0.707032	-0.215054
4.42562	-0.215054			0.708099	-0.215054
4.43228	-0.216484			0.709165	-0.216484
4.43895	-0.218391			0.710232	-0.218391
4.44562	-0.218868			0.711299	-0.218868
4.45228	-0.218868			0.712365	-0.218868
4.45895	-0.220776			0.713432	-0.220776
4.46562	-0.222683			0.714499	-0.222683
4.47228	-0.223637			0.715565	-0.223637
4.47895	-0.225067			0.716632	-0.225067
4.48562	-0.228882			0.717699	-0.228882
4.49228	-0.231743			0.718765	-0.231743
4.49895	-0.23222			0.719832	-0.23222
4.50562	-0.233173			0.720899	-0.233173
4.51228	-0.236034			0.721965	-0.236034
4.51895	-0.239372			0.723032	-0.239372
4.52562	-0.237942			0.724099	-0.237942
4.53228	-0.234127			0.725165	-0.234127
4.53895	-0.230312			0.726232	-0.230312
4.54562	-0.226974			0.727299	-0.226974
4.55228	-0.223637			0.728365	-0.223637
4.55895	-0.220299			0.729432	-0.220299
4.56562	-0.222206			0.730499	-0.222206
4.57228	-0.228882			0.731565	-0.228882
4.57895	-0.235558			0.732632	-0.235558
4.58562	-0.238419			0.733699	-0.238419
4.59228	-0.24128			0.734765	-0.24128
4.59895	-0.244617			0.735832	-0.244617
4.60562	-0.244617			0.736899	-0.244617
4.61228	-0.240803			0.737965	-0.240803
4.61895	-0.238419			0.739032	-0.238419
4.62562	-0.236988			0.740099	-0.236988
4.63228	-0.233173			0.741165	-0.233173
4.63895	-0.227451			0.742232	-0.227451
4.64562	-0.222683			0.743299	-0.222683
4.65228	-0.220299			0.744365	-0.220299
4.65895	-0.216484			0.745432	-0.216484
4.66562	-0.213623			0.746499	-0.213623
4.67228	-0.2141			0.747565	-0.2141
4.67895	-0.217915			0.748632	-0.217915
4.68562	-0.221252			0.749699	-0.221252
4.69228	-0.223637			0.750765	-0.223637
4.69895	-0.227451			0.751832	-0.227451
4.70562	-0.231266			0.752899	-0.231266
4.71228	-0.233173			0.753965	-0.233173
4.71895	-0.233173			0.755032	-0.233173
4.72562	-0.23365			0.756099	-0.23365
4.73228	-0.232697			0.757165	-0.232697
4.73895	-0.228405			0.758232	-0.228405
4.74562	-0.222683			0.759299	-0.222683
4.75228	-0.219345			0.760365	-0.219345
4.75895	-0.218391			0.761432	-0.218391
4.76562	-0.218391			0.762499	-0.218391
4.77228	-0.219822			0.763565	-0.219822
4.77895	-0.224113			0.764632	-0.224113
4.78562	-0.228882			0.765699	-0.228882
4.79228	-0.231266			0.766765	-0.231266
4.79895	-0.230312			0.767832	-0.230312
4.80562	-0.228882			0.768899	-0.228882
4.81228	-0.228882			0.769965	-0.228882
4.81895	-0.228882			0.771032	-0.228882
4.82562	-0.229836			0.772099	-0.229836
4.83228	-0.23222			0.773165	-0.23222
4.83895	-0.237465			0.774232	-0.237465
4.84562	-0.240803			0.775299	-0.240803
4.85228	-0.24271			0.776365	-0.24271
4.85895	-0.244141			0.777432	-0.244141
4.86562	-0.244141			0.778499	-0.244141
4.87228	-0.242233			0.779565	-0.242233
4.87895	-0.237465			0.780632	-0.237465
4.88562	-0.234127			0.781699	-0.234127
4.89228	-0.233173			0.782765	-0.233173
4.89895	-0.23222			0.783832	-0.23222
4.90562	-0.231743			0.784899	-0.231743
4.91228	-0.23222			0.785965	-0.23222
4.91895	-0.234127			0.787032	-0.234127
4.92562	-0.235558			0.788099	-0.235558
4.93228	-0.235558			0.789165	-0.235558
4.93895	-0.236511			0.790232	-0.236511
4.94562	-0.237942			0.791299	-0.237942
4.95228	-0.238419			0.792365	-0.238419
4.95895	-0.237942			0.793432	-0.237942
4.96562	-0.238419			0.794499	-0.238419
4.97228	-0.237942			0.795565	-0.237942
4.97895	-0.236511			0.796632	-0.236511
4.98562	-0.236034			0.797699	-0.236034
4.99228	-0.238419			0.798765	-0.238419
4.99895	-0.243187			0.799832	-0.243187
5.00562	-0.246048			0.800899	-0.246048
5.01228	-0.249386			0.801965	-0.249386
5.01895	-0.252724			0.803032	-0.252724
5.02562	-0.254631			0.804099	-0.254631
5.03228	-0.253677			0.805165	-0.253677
5.03895	-0.249863			0.806232	-0.249863
5.04562	-0.246048			0.807299	-0.246048
5.05228	-0.240326			0.808365	-0.240326
5.05895	-0.23365			0.809432	-0.23365
5.06562	-0.227451			0.810499	-0.227451
5.07228	-0.223637			0.811565	-0.223637
5.07895	-0.222206			0.812632	-0.222206
5.08562	-0.222206			0.813699	-0.222206
5.09228	-0.224113			0.814765	-0.224113
5.09895	-0.227928			0.815832	-0.227928
5.10562	-0.23222			0.816899	-0.23222
5.11228	-0.234604			0.817965	-0.234604
5.11895	-0.235558			0.819032	-0.235558
5.12562	-0.236511			0.820099	-0.236511
5.13228	-0.236034			0.821165	-0.236034
5.13895	-0.235081			0.822232	-0.235081
5.14562	-0.234604			0.823299	-0.234604
5.15228	-0.236988			0.824365	-0.236988
5.15895	-0.240803			0.825432	-0.240803
5.16562	-0.245094			0.826499	-0.245094
5.17228	-0.249386			0.827565	-0.249386
5.17895	-0.254154			0.828632	-0.254154
5.18562	-0.258446			0.829699	-0.258446
5.19228	-0.258446			0.830765	-0.258446
5.19895	-0.256062			0.831832	-0.256062
5.20562	-0.252724			0.832899	-0.252724
5.21228	-0.249863			0.833965	-0.249863
5.21895	-0.248432			0.835032	-0.248432
5.22562	-0.247002			0.836099	-0.247002
5.23228	-0.247478			0.837165	-0.247478
5.23895	-0.247002			0.838232	-0.247002
5.24562	-0.245571			0.839299	-0.245571
5.25228	-0.240803			0.840365	-0.240803
5.25895	-0.235558			0.841432	-0.235558
5.26562	-0.230789			0.842499	-0.230789
5.27228	-0.226021			0.843565	-0.226021
5.27895	-0.221729			0.844632	-0.221729
5.28562	-0.219822			0.845699	-0.219822
5.29228	-0.221729			0.846765	-0.221729
5.29895	-0.224113			0.847832	-0.224113
5.30562	-0.226498			0.848899	-0.226498
5.31228	-0.230312			0.849965	-0.230312
5.31895	-0.235081			0.851032	-0.235081
5.32562	-0.236988			0.852099	-0.236988
5.33228	-0.235081			0.853165	-0.235081
5.33895	-0.233173			0.854232	-0.233173
5.34562	-0.231266			0.855299	-0.231266
5.35228	-0.228405			0.856365	-0.228405
5.35895	-0.226021			0.857432	-0.226021
5.36562	-0.226974			0.858499	-0.226974
5.37228	-0.231743			0.859565	-0.231743
5.37895	-0.235558			0.860632	-0.235558
5.38562	-0.236511			0.861699	-0.236511
5.39228	-0.236988			0.862765	-0.236988
5.39895	-0.237465			0.863832	-0.237465
5.40562	-0.236511			0.864899	-0.236511
5.41228	-0.234604			0.865965	-0.234604
5.41895	-0.234604			0.867032	-0.234604
5.42562	-0.238419			0.868099	-0.238419
5.43228	-0.242233			0.869165	-0.242233
5.43895	-0.246525			0.870232	-0.246525
5.44562	-0.25177			0.871299	-0.25177
5.45228	-0.255585			0.872365	-0.255585
5.45895	-0.257015			0.873432	-0.257015
5.46562	-0.255585			0.874499	-0.255585
5.47228	-0.253677			0.875565	-0.253677
5.47895	-0.250816			0.876632	-0.250816
5.48562	-0.246048			0.877699	-0.246048
5.49228	-0.242233			0.878765	-0.242233
5.49895	-0.241756			0.879832	-0.241756
5.50562	-0.243187			0.880899	-0.243187
5.51228	-0.243187			0.881965	-0.243187
5.51895	-0.243664			0.883032	-0.243664
5.52562	-0.244141			0.884099	-0.244141
5.53228	-0.244617			0.885165	-0.244617
5.53895	-0.243187			0.886232	-0.243187
5.54562	-0.24128			0.887299	-0.24128
5.55228	-0.24128			0.888365	-0.24128
5.55895	-0.240326			0.889432	-0.240326
5.56562	-0.237942			0.890499	-0.237942
5.57228	-0.23365			0.891565	-0.23365
5.57895	-0.230789			0.892632	-0.230789
5.58562	-0.228405			0.893699	-0.228405
5.59228	-0.226498			0.894765	-0.226498
5.59895	-0.229836			0.895832	-0.229836
5.60562	-0.236034			0.896899	-0.236034
5.61228	-0.243187			0.897965	-0.243187
5.61895	-0.245094			0.899032	-0.245094
5.62562	-0.243187			0.900099	-0.243187
5.63228	-0.237942			0.901165	-0.237942
5.63895	-0.231266			0.902232	-0.231266
5.64562	-0.224113			0.903299	-0.224113
5.65228	-0.217915			0.904365	-0.217915
5.65895	-0.216007			0.905432	-0.216007
5.66562	-0.216961			0.906499	-0.216961
5.67228	-0.219345			0.907565	-0.219345
5.67895	-0.221729			0.908632	-0.221729
5.68562	-0.225544			0.909699	-0.225544
5.69228	-0.227928			0.910765	-0.227928
5.69895	-0.226498			0.911832	-0.226498
5.70562	-0.22316			0.912899	-0.22316
5.71228	-0.222683			0.913965	-0.222683
5.71895	-0.223637			0.915032	-0.223637
5.72562	-0.221729			0.916099	-0.221729
5.73228	-0.219822			0.917165	-0.219822
5.73895	-0.221252			0.918232	-0.221252
5.74562	-0.22459			0.919299	-0.22459
5.75228	-0.224113			0.920365	-0.224113
5.75895	-0.221729			0.921432	-0.221729
5.76562	-0.221729			0.922499	-0.221729
5.77228	-0.22316			0.923565	-0.22316
5.77895	-0.22459			0.924632	-0.22459
5.78562	-0.225544			0.925699	-0.225544
5.79228	-0.227928			0.926765	-0.227928
5.79895	-0.228882			0.927832	-0.228882
5.80562	-0.226498			0.928899	-0.226498
5.81228	-0.224113			0.929965	-0.224113
5.81895	-0.225067			0.931032	-0.225067
5.82562	-0.226021			0.932099	-0.226021
5.83228	-0.222206			0.933165	-0.222206
5.83895	-0.217438			0.934232	-0.217438
5.84562	-0.215054			0.935299	-0.215054
5.85228	-0.2141			0.936365	-0.2141
5.85895	-0.210285			0.937432	-0.210285
5.86562	-0.205517			0.938499	-0.205517
5.87228	-0.204563			0.939565	-0.204563
5.87895	-0.205994			0.940632	-0.205994
5.88562	-0.20647			0.941699	-0.20647
5.89228	-0.20647			0.942765	-0.20647
5.89895	-0.207901			0.943832	-0.207901
5.90562	-0.211239			0.944899	-0.211239
5.91228	-0.2141			0.945965	-0.2141
5.91895	-0.216484			0.947032	-0.216484
5.92562	-0.216961			0.948099	-0.216961
5.93228	-0.2141			0.949165	-0.2141
5.93895	-0.207424			0.950232	-0.207424
5.94562	-0.200748			0.951299	-0.200748
5.95228	-0.196934			0.952365	-0.196934
5.95895	-0.19598			0.953432	-0.19598
5.96562	-0.196934			0.954499	-0.196934
5.97228	-0.197887			0.955565	-0.197887
5.97895	-0.200272			0.956632	-0.200272
5.98562	-0.203133			0.957699	-0.203133
5.99228	-0.203609			0.958765	-0.203609
5.99895	-0.202656			0.959832	-0.202656
6.00562	-0.204086			0.960899	-0.204086
6.01228	-0.207424			0.961965	-0.207424
6.01895	-0.208378			0.963032	-0.208378
6.02562	-0.206947			0.964099	-0.206947
6.03228	-0.20504			0.965165	-0.20504
6.03895	-0.202656			0.966232	-0.202656
6.04562	-0.196934			0.967299	-0.196934
6.05228	-0.191212			0.968365	-0.191212
6.05895	-0.188351			0.969432	-0.188351
6.06562	-0.187874			0.970499	-0.187874
6.07228	-0.187397			0.971565	-0.187397
6.07895	-0.185966			0.972632	-0.185966
6.08562	-0.185966			0.973699	-0.185966
6.09228	-0.18549			0.974765	-0.18549
6.09895	-0.183582			0.975832	-0.183582
6.10562	-0.182629			0.976899	-0.182629
6.11228	-0.182629			0.977965	-0.182629
6.11895	-0.183105			0.979032	-0.183105
6.12562	-0.181675			0.980099	-0.181675
6.13228	-0.183582			0.981165	-0.183582
6.13895	-0.187874			0.982232	-0.187874
6.14562	-0.191212			0.983299	-0.191212
6.15228	-0.194073			0.984365	-0.194073
6.15895	-0.196457			0.985432	-0.196457
6.16562	-0.200748			0.986499	-0.200748
6.17228	-0.203133			0.987565	-0.203133
6.17895	-0.202179			0.988632	-0.202179
6.18562	-0.198364			0.989699	-0.198364
6.19228	-0.194073			0.990765	-0.194073
6.19895	-0.189304			0.991832	-0.189304
6.20562	-0.183105			0.992899	-0.183105
6.21228	-0.175953			0.993965	-0.175953
6.21895	-0.171661			0.995032	-0.171661
6.22562	-0.170708			0.996099	-0.170708
6.23228	-0.170708			0.997165	-0.170708
6.23895	-0.172615			0.998232	-0.172615
6.24562	-0.174999			0.999299	-0.174999
6.25228	-0.179768			1.00037	-0.179768
6.25895	-0.185013			1.00143	-0.185013
6.26562	-0.189304			1.0025	-0.189304
6.27228	-0.192165			1.00357	-0.192165
6.27895	-0.192165			1.00463	-0.192165
6.28562	-0.189781			1.0057	-0.189781
6.29228	-0.184536			1.00677	-0.184536
6.29895	-0.178337			1.00783	-0.178337
6.30562	-0.174046			1.0089	-0.174046
6.31228	-0.172138			1.00997	-0.172138
6.31895	-0.173569			1.01103	-0.173569
6.32562	-0.177383			1.0121	-0.177383
6.33228	-0.181675			1.01317	-0.181675
6.33895	-0.185013			1.01423	-0.185013
6.34562	-0.187397			1.0153	-0.187397
6.35228	-0.189781			1.01637	-0.189781
6.35895	-0.191212			1.01743	-0.191212
6.36562	-0.191212			1.0185	-0.191212
6.37228	-0.190258			1.01957	-0.190258
6.37895	-0.187874			1.02063	-0.187874
6.38562	-0.185013			1.0217	-0.185013
6.39228	-0.182152			1.02277	-0.182152
6.39895	-0.179768			1.02383	-0.179768
6.40562	-0.178814			1.0249	-0.178814
6.41228	-0.179768			1.02597	-0.179768
6.41895	-0.180721			1.02703	-0.180721
6.42562	-0.182629			1.0281	-0.182629
6.43228	-0.183105			1.02917	-0.183105
6.43895	-0.182152			1.03023	-0.182152
6.44562	-0.181198			1.0313	-0.181198
6.45228	-0.179768			1.03237	-0.179768
6.45895	-0.179768			1.03343	-0.179768
6.46562	-0.178814			1.0345	-0.178814
6.47228	-0.177383			1.03557	-0.177383
6.47895	-0.175953			1.03663	-0.175953
6.48562	-0.175953			1.0377	-0.175953
6.49228	-0.177383			1.03877	-0.177383
6.49895	-0.178337			1.03983	-0.178337
6.50562	-0.180244			1.0409	-0.180244
6.51228	-0.182629			1.04197	-0.182629
6.51895	-0.184059			1.04303	-0.184059
6.52562	-0.184536			1.0441	-0.184536
6.53228	-0.185013			1.04517	-0.185013
6.53895	-0.186443			1.04623	-0.186443
6.54562	-0.18692			1.0473	-0.18692
6.55228	-0.185013			1.04837	-0.185013
6.55895	-0.183582			1.04943	-0.183582
6.56562	-0.184536			1.0505	-0.184536
6.57228	-0.18692			1.05157	-0.18692
6.57895	-0.188828			1.05263	-0.188828
6.58562	-0.190258			1.0537	-0.190258
6.59228	-0.193119			1.05477	-0.193119
6.59895	-0.196934			1.05583	-0.196934
6.60562	-0.197887			1.0569	-0.197887
6.61228	-0.196457			1.05797	-0.196457
6.61895	-0.196457			1.05903	-0.196457
6.62562	-0.198841			1.0601	-0.198841
6.63228	-0.197887			1.06117	-0.197887
6.63895	-0.193119			1.06223	-0.193119
6.64562	-0.189304			1.0633	-0.189304
6.65228	-0.188351			1.06437	-0.188351
6.65895	-0.18692			1.06543	-0.18692
6.66562	-0.184536			1.0665	-0.184536
6.67228	-0.18692			1.06757	-0.18692
6.67895	-0.193119			1.06863	-0.193119
6.68562	-0.196934			1.0697	-0.196934
6.69228	-0.19598			1.07077	-0.19598
6.69895	-0.19455			1.07183	-0.19455
6.70562	-0.193119			1.0729	-0.193119
6.71228	-0.190258			1.07397	-0.190258
6.71895	-0.187874			1.07503	-0.187874
6.72562	-0.190258			1.0761	-0.190258
6.73228	-0.19598			1.07717	-0.19598
6.73895	-0.200272			1.07823	-0.200272
6.74562	-0.201702			1.0793	-0.201702
6.75228	-0.204086			1.08037	-0.204086
6.75895	-0.20647			1.08143	-0.20647
6.76562	-0.20647			1.0825	-0.20647
6.77228	-0.205517			1.08357	-0.205517
6.77895	-0.20504			1.08463	-0.20504
6.78562	-0.205517			1.0857	-0.205517
6.79228	-0.204563			1.08677	-0.204563
6.79895	-0.202179			1.08783	-0.202179
6.80562	-0.200272			1.0889	-0.200272
6.81228	-0.198841			1.08997	-0.198841
6.81895	-0.198364			1.09103	-0.198364
6.82562	-0.198364			1.0921	-0.198364
6.83228	-0.199795			1.09317	-0.199795
6.83895	-0.201702			1.09423	-0.201702
6.84562	-0.201702			1.0953	-0.201702
6.85228	-0.201225			1.09637	-0.201225
6.85895	-0.201225			1.09743	-0.201225
6.86562	-0.202179			1.0985	-0.202179
6.87228	-0.203133			1.09957	-0.203133
6.87895	-0.204563			1.10063	-0.204563
6.88562	-0.209808			1.1017	-0.209808
6.89228	-0.216484			1.10277	-0.216484
6.89895	-0.220299			1.10383	-0.220299
6.90562	-0.222683			1.1049	-0.222683
6.91228	-0.22459			1.10597	-0.22459
6.91895	-0.226021			1.10703	-0.226021
6.92562	-0.225067			1.1081	-0.225067
6.93228	-0.224113			1.10917	-0.224113
6.93895	-0.22459			1.11023	-0.22459
6.94562	-0.22459			1.1113	-0.22459
6.95228	-0.224113			1.11237	-0.224113
6.95895	-0.225544			1.11343	-0.225544
6.96562	-0.228405			1.1145	-0.228405
6.97228	-0.229836			1.11557	-0.229836
6.97895	-0.228882			1.11663	-0.228882
6.98562	-0.228882			1.1177	-0.228882
6.99228	-0.231266			1.11877	-0.231266
6.99895	-0.231266			1.11983	-0.231266
7.00562	-0.227928			1.1209	-0.227928
7.01228	-0.22459			1.12197	-0.22459
7.01895	-0.226498			1.12303	-0.226498
7.02562	-0.230312			1.1241	-0.230312
7.03228	-0.23222			1.12517	-0.23222
7.03895	-0.235081			1.12623	-0.235081
7.04562	-0.241756			1.1273	-0.241756
7.05228	-0.249863			1.12837	-0.249863
7.05895	-0.253677			1.12943	-0.253677
7.06562	-0.254154			1.1305	-0.254154
7.07228	-0.253677			1.13157	-0.253677
7.07895	-0.251293			1.13263	-0.251293
7.08562	-0.245094			1.1337	-0.245094
7.09228	-0.239849			1.13477	-0.239849
7.09895	-0.238895			1.13583	-0.238895
7.10562	-0.240326			1.1369	-0.240326
7.11228	-0.240803			1.13797	-0.240803
7.11895	-0.24128			1.13903	-0.24128
7.12562	-0.243664			1.1401	-0.243664
7.13228	-0.245571			1.14117	-0.245571
7.13895	-0.24271			1.14223	-0.24271
7.14562	-0.238895			1.1433	-0.238895
7.15228	-0.239372			1.14437	-0.239372
7.15895	-0.243664			1.14543	-0.243664
7.16562	-0.245571			1.1465	-0.245571
7.17228	-0.245094			1.14757	-0.245094
7.17895	-0.247002			1.14863	-0.247002
7.18562	-0.248432			1.1497	-0.248432
7.19228	-0.247002			1.15077	-0.247002
7.19895	-0.244141			1.15183	-0.244141
7.20562	-0.243664			1.1529	-0.243664
7.21228	-0.245571			1.15397	-0.245571
7.21895	-0.248909			1.15503	-0.248909
7.22562	-0.254154			1.1561	-0.254154
7.23228	-0.261784			1.15717	-0.261784
7.23895	-0.269413			1.15823	-0.269413
7.24562	-0.274658			1.1593	-0.274658
7.25228	-0.278473			1.16037	-0.278473
7.25895	-0.280857			1.16143	-0.280857
7.26562	-0.281334			1.1625	-0.281334
7.27228	-0.27895			1.16357	-0.27895
7.27895	-0.277042			1.16463	-0.277042
7.28562	-0.277996			1.1657	-0.277996
7.29228	-0.279903			1.16677	-0.279903
7.29895	-0.281334			1.16783	-0.281334
7.30562	-0.281811			1.1689	-0.281811
7.31228	-0.284672			1.16997	-0.284672
7.31895	-0.287056			1.17103	-0.287056
7.32562	-0.286579			1.1721	-0.286579
7.33228	-0.284672			1.17317	-0.284672
7.33895	-0.284195			1.17423	-0.284195
7.34562	-0.283718			1.1753	-0.283718
7.35228	-0.281811			1.17637	-0.281811
7.35895	-0.279427			1.17743	-0.279427
7.36562	-0.278473			1.1785	-0.278473
7.37228	-0.277996			1.17957	-0.277996
7.37895	-0.275612			1.18063	-0.275612
7.38562	-0.273228			1.1817	-0.273228
7.39228	-0.273705			1.18277	-0.273705
7.39895	-0.275135			1.18383	-0.275135
7.40562	-0.273705			1.1849	-0.273705
7.41228	-0.270367			1.18597	-0.270367
7.41895	-0.267506			1.18703	-0.267506
7.42562	-0.267029			1.1881	-0.267029
7.43228	-0.266075			1.18917	-0.266075
7.43895	-0.266075			1.19023	-0.266075
7.44562	-0.268936			1.1913	-0.268936
7.45228	-0.273705			1.19237	-0.273705
7.45895	-0.278473			1.19343	-0.278473
7.46562	-0.281334			1.1945	-0.281334
7.47228	-0.283718			1.19557	-0.283718
7.47895	-0.286102			1.19663	-0.286102
7.48562	-0.28801			1.1977	-0.28801
7.49228	-0.28801			1.19877	-0.28801
7.49895	-0.28801			1.19983	-0.28801
7.50562	-0.28944			1.2009	-0.28944
7.51228	-0.289917			1.20197	-0.289917
7.51895	-0.28801			1.20303	-0.28801
7.52562	-0.285625			1.2041	-0.285625
7.53228	-0.285149			1.20517	-0.285149
7.53895	-0.285149			1.20623	-0.285149
7.54562	-0.284672			1.2073	-0.284672
7.55228	-0.285625			1.20837	-0.285625
7.55895	-0.286102			1.20943	-0.286102
7.56562	-0.285625			1.2105	-0.285625
7.57228	-0.285149			1.21157	-0.285149
7.57895	-0.286579			1.21263	-0.286579
7.58562	-0.288963			1.2137	-0.288963
7.59228	-0.290871			1.21477	-0.290871
7.59895	-0.294685			1.21583	-0.294685
7.60562	-0.301361			1.2169	-0.301361
7.61228	-0.306606			1.21797	-0.306606
7.61895	-0.308037			1.21903	-0.308037
7.62562	-0.306606			1.2201	-0.306606
7.63228	-0.305176			1.22117	-0.305176
7.63895	-0.303268			1.22223	-0.303268
7.64562	-0.298977			1.2233	-0.298977
7.65228	-0.295162			1.22437	-0.295162
7.65895	-0.293732			1.22543	-0.293732
7.66562	-0.295639			1.2265	-0.295639
7.67228	-0.297546			1.22757	-0.297546
7.67895	-0.300407			1.22863	-0.300407
7.68562	-0.305176			1.2297	-0.305176
7.69228	-0.309467			1.23077	-0.309467
7.69895	-0.310421			1.23183	-0.310421
7.70562	-0.309467			1.2329	-0.309467
7.71228	-0.308514			1.23397	-0.308514
7.71895	-0.306606			1.23503	-0.306606
7.72562	-0.303745			1.2361	-0.303745
7.73228	-0.301838			1.23717	-0.301838
7.73895	-0.303268			1.23823	-0.303268
7.74562	-0.306606			1.2393	-0.306606
7.75228	-0.309467			1.24037	-0.309467
7.75895	-0.314713			1.24143	-0.314713
7.76562	-0.320435			1.2425	-0.320435
7.77228	-0.323772			1.24357	-0.323772
7.77895	-0.323772			1.24463	-0.323772
7.78562	-0.323296			1.2457	-0.323296
7.79228	-0.324249			1.24677	-0.324249
7.79895	-0.322342			1.24783	-0.322342
7.80562	-0.31805			1.2489	-0.31805
7.81228	-0.314713			1.24997	-0.314713
7.81895	-0.312805			1.25103	-0.312805
7.82562	-0.311375			1.2521	-0.311375
7.83228	-0.30756			1.25317	-0.30756
7.83895	-0.306129			1.25423	-0.306129
7.84562	-0.307083			1.2553	-0.307083
7.85228	-0.30899			1.25637	-0.30899
7.85895	-0.311852			1.25743	-0.311852
7.86562	-0.314236			1.2585	-0.314236
7.87228	-0.31662			1.25957	-0.31662
7.87895	-0.31662			1.26063	-0.31662
7.88562	-0.31662			1.2617	-0.31662
7.89228	-0.316143			1.26277	-0.316143
7.89895	-0.31662			1.26383	-0.31662
7.90562	-0.317574			1.2649	-0.317574
7.91228	-0.318527			1.26597	-0.318527
7.91895	-0.319481			1.26703	-0.319481
7.92562	-0.321865			1.2681	-0.321865
7.93228	-0.325203			1.26917	-0.325203
7.93895	-0.326633			1.27023	-0.326633
7.94562	-0.32711			1.2713	-0.32711
7.95228	-0.32711			1.27237	-0.32711
7.95895	-0.326157			1.27343	-0.326157
7.96562	-0.320911			1.2745	-0.320911
7.97228	-0.314713			1.27557	-0.314713
7.97895	-0.310421			1.27663	-0.310421
7.98562	-0.308514			1.2777	-0.308514
7.99228	-0.308037			1.27877	-0.308037
7.99895	-0.310898			1.27983	-0.310898
8.00562	-0.317097			1.2809	-0.317097
8.01228	-0.324249			1.28197	-0.324249
8.01895	-0.329494			1.28303	-0.329494
8.02562	-0.331402			1.2841	-0.331402
8.03228	-0.331879			1.28517	-0.331879
8.03895	-0.330448			1.28623	-0.330448
8.04562	-0.328541			1.2873	-0.328541
8.05228	-0.326633			1.28837	-0.326633
8.05895	-0.327587			1.28943	-0.327587
8.06562	-0.329018			1.2905	-0.329018
8.07228	-0.329018			1.29157	-0.329018
8.07895	-0.329494			1.29263	-0.329494
8.08562	-0.330925			1.2937	-0.330925
8.09228	-0.330448			1.29477	-0.330448
8.09895	-0.329018			1.29583	-0.329018
8.10562	-0.327587			1.2969	-0.327587
8.11228	-0.327587			1.29797	-0.327587
8.11895	-0.327587			1.29903	-0.327587
8.12562	-0.326157			1.3001	-0.326157
8.13228	-0.32568			1.30117	-0.32568
8.13895	-0.326633			1.30223	-0.326633
8.14562	-0.328064			1.3033	-0.328064
8.15228	-0.329494			1.30437	-0.329494
8.15895	-0.330925			1.30543	-0.330925
8.16562	-0.334263			1.3065	-0.334263
8.17228	-0.335693			1.30757	-0.335693
8.17895	-0.334263			1.30863	-0.334263
8.18562	-0.329494			1.3097	-0.329494
8.19228	-0.325203			1.31077	-0.325203
8.19895	-0.322342			1.31183	-0.322342
8.20562	-0.321865			1.3129	-0.321865
8.21228	-0.323296			1.31397	-0.323296
8.21895	-0.326633			1.31503	-0.326633
8.22562	-0.331402			1.3161	-0.331402
8.23228	-0.33617			1.31717	-0.33617
8.23895	-0.338078			1.31823	-0.338078
8.24562	-0.337601			1.3193	-0.337601
8.25228	-0.337601			1.32037	-0.337601
8.25895	-0.338554			1.32143	-0.338554
8.26562	-0.340462			1.3225	-0.340462
8.27228	-0.341892			1.32357	-0.341892
8.27895	-0.342846			1.32463	-0.342846
8.28562	-0.341892			1.3257	-0.341892
8.29228	-0.338554			1.32677	-0.338554
8.29895	-0.33617			1.32783	-0.33617
8.30562	-0.33617			1.3289	-0.33617
8.31228	-0.33617			1.32997	-0.33617
8.31895	-0.33617			1.33103	-0.33617
8.32562	-0.337124			1.3321	-0.337124
8.33228	-0.337601			1.33317	-0.337601
8.33895	-0.33617			1.33423	-0.33617
8.34562	-0.333309			1.3353	-0.333309
8.35228	-0.332832			1.33637	-0.332832
8.35895	-0.335693			1.33743	-0.335693
8.36562	-0.339985			1.3385	-0.339985
8.37228	-0.344276			1.33957	-0.344276
8.37895	-0.348091			1.34063	-0.348091
8.38562	-0.351429			1.3417	-0.351429
8.39228	-0.350952			1.34277	-0.350952
8.39895	-0.349045			1.34383	-0.349045
8.40562	-0.348568			1.3449	-0.348568
8.41228	-0.349522			1.34597	-0.349522
8.41895	-0.350952			1.34703	-0.350952
8.42562	-0.352383			1.3481	-0.352383
8.43228	-0.355244			1.34917	-0.355244
8.43895	-0.358582			1.35023	-0.358582
8.44562	-0.359535			1.3513	-0.359535
8.45228	-0.360012			1.35237	-0.360012
8.45895	-0.359535			1.35343	-0.359535
8.46562	-0.358105			1.3545	-0.358105
8.47228	-0.355244			1.35557	-0.355244
8.47895	-0.352383			1.35663	-0.352383
8.48562	-0.350475			1.3577	-0.350475
8.49228	-0.349998			1.35877	-0.349998
8.49895	-0.349998			1.35983	-0.349998
8.50562	-0.349998			1.3609	-0.349998
8.51228	-0.351429			1.36197	-0.351429
8.51895	-0.351906			1.36303	-0.351906
8.52562	-0.349522			1.3641	-0.349522
8.53228	-0.344753			1.36517	-0.344753
8.53895	-0.340939			1.36623	-0.340939
8.54562	-0.338078			1.3673	-0.338078
8.55228	-0.335693			1.36837	-0.335693
8.55895	-0.335217			1.36943	-0.335217
8.56562	-0.337601			1.3705	-0.337601
8.57228	-0.339508			1.37157	-0.339508
8.57895	-0.339031			1.37263	-0.339031
8.58562	-0.339031			1.3737	-0.339031
8.59228	-0.342369			1.37477	-0.342369
8.59895	-0.346661			1.37583	-0.346661
8.60562	-0.349998			1.3769	-0.349998
8.61228	-0.355721			1.37797	-0.355721
8.61895	-0.36335			1.37903	-0.36335
8.62562	-0.370502			1.3801	-0.370502
8.63228	-0.371933			1.38117	-0.371933
8.63895	-0.370502			1.38223	-0.370502
8.64562	-0.369549			1.3833	-0.369549
8.65228	-0.367641			1.38437	-0.367641
8.65895	-0.361443			1.38543	-0.361443
8.66562	-0.353336			1.3865	-0.353336
8.67228	-0.347614			1.38757	-0.347614
8.67895	-0.344276			1.38863	-0.344276
8.68562	-0.341415			1.3897	-0.341415
8.69228	-0.341892			1.39077	-0.341892
8.69895	-0.347614			1.39183	-0.347614
8.70562	-0.354767			1.3929	-0.354767
8.71228	-0.358582			1.39397	-0.358582
8.71895	-0.358582			1.39503	-0.358582
8.72562	-0.358105			1.3961	-0.358105
8.73228	-0.357628			1.39717	-0.357628
8.73895	-0.355721			1.39823	-0.355721
8.74562	-0.35429			1.3993	-0.35429
8.75228	-0.356674			1.40037	-0.356674
8.75895	-0.361443			1.40143	-0.361443
8.76562	-0.364304			1.4025	-0.364304
8.77228	-0.365257			1.40357	-0.365257
8.77895	-0.368595			1.40463	-0.368595
8.78562	-0.37241			1.4057	-0.37241
8.79228	-0.37384			1.40677	-0.37384
8.79895	-0.374317			1.40783	-0.374317
8.80562	-0.375748			1.4089	-0.375748
8.81228	-0.377178			1.40997	-0.377178
8.81895	-0.373363			1.41103	-0.373363
8.82562	-0.36478			1.4121	-0.36478
8.83228	-0.356197			1.41317	-0.356197
8.83895	-0.351906			1.41423	-0.351906
8.84562	-0.350952			1.4153	-0.350952
8.85228	-0.350952			1.41637	-0.350952
8.85895	-0.352383			1.41743	-0.352383
8.86562	-0.356674			1.4185	-0.356674
8.87228	-0.361443			1.41957	-0.361443
8.87895	-0.362873			1.42063	-0.362873
8.88562	-0.361919			1.4217	-0.361919
8.89228	-0.359058			1.42277	-0.359058
8.89895	-0.357628			1.42383	-0.357628
8.90562	-0.356674			1.4249	-0.356674
8.91228	-0.355721			1.42597	-0.355721
8.91895	-0.354767			1.42703	-0.354767
8.92562	-0.351906			1.4281	-0.351906
8.93228	-0.349045			1.42917	-0.349045
8.93895	-0.347614			1.43023	-0.347614
8.94562	-0.348091			1.4313	-0.348091
8.95228	-0.348568			1.43237	-0.348568
8.95895	-0.349522			1.43343	-0.349522
8.96562	-0.353813			1.4345	-0.353813
8.97228	-0.359058			1.43557	-0.359058
8.97895	-0.36478			1.43663	-0.36478
8.98562	-0.370026			1.4377	-0.370026
8.99228	-0.375271			1.43877	-0.375271
8.99895	-0.377655			1.43983	-0.377655
9.00562	-0.375748			1.4409	-0.375748
9.01228	-0.371456			1.44197	-0.371456
9.01895	-0.368118			1.44303	-0.368118
9.02562	-0.364304			1.4441	-0.364304
9.03228	-0.360012			1.44517	-0.360012
9.03895	-0.358105			1.44623	-0.358105
9.04562	-0.360489			1.4473	-0.360489
9.05228	-0.365257			1.44837	-0.365257
9.05895	-0.367641			1.44943	-0.367641
9.06562	-0.367641			1.4505	-0.367641
9.07228	-0.369072			1.45157	-0.369072
9.07895	-0.372887			1.45263	-0.372887
9.08562	-0.374794			1.4537	-0.374794
9.09228	-0.375271			1.45477	-0.375271
9.09895	-0.377178			1.45583	-0.377178
9.10562	-0.380516			1.4569	-0.380516
9.11228	-0.380039			1.45797	-0.380039
9.11895	-0.377178			1.45903	-0.377178
9.12562	-0.373363			1.4601	-0.373363
9.13228	-0.371456			1.46117	-0.371456
9.13895	-0.369549			1.46223	-0.369549
9.14562	-0.368118			1.4633	-0.368118
9.15228	-0.370502			1.46437	-0.370502
9.15895	-0.375271			1.46543	-0.375271
9.16562	-0.379562			1.4665	-0.379562
9.17228	-0.38147			1.46757	-0.38147
9.17895	-0.384331			1.46863	-0.384331
9.18562	-0.387669			1.4697	-0.387669
9.19228	-0.386715			1.47077	-0.386715
9.19895	-0.3829			1.47183	-0.3829
9.20562	-0.379086			1.4729	-0.379086
9.21228	-0.376701			1.47397	-0.376701
9.21895	-0.37241			1.47503	-0.37241
9.22562	-0.367641			1.4761	-0.367641
9.23228	-0.366688			1.47717	-0.366688
9.23895	-0.369072			1.47823	-0.369072
9.24562	-0.371456			1.4793	-0.371456
9.25228	-0.37241			1.48037	-0.37241
9.25895	-0.37384			1.48143	-0.37384
9.26562	-0.375748			1.4825	-0.375748
9.27228	-0.377178			1.48357	-0.377178
9.27895	-0.380039			1.48463	-0.380039
9.28562	-0.384331			1.4857	-0.384331
9.29228	-0.388145			1.48677	-0.388145
9.29895	-0.388622			1.48783	-0.388622
9.30562	-0.388145			1.4889	-0.388145
9.31228	-0.388145			1.48997	-0.388145
9.31895	-0.385761			1.49103	-0.385761
9.32562	-0.380516			1.4921	-0.380516
9.33228	-0.375271			1.49317	-0.375271
9.33895	-0.37384			1.49423	-0.37384
9.34562	-0.374794			1.4953	-0.374794
9.35228	-0.374794			1.49637	-0.374794
9.35895	-0.375271			1.49743	-0.375271
9.36562	-0.376701			1.4985	-0.376701
9.37228	-0.378609			1.49957	-0.378609
9.37895	-0.380993			1.50063	-0.380993
9.38562	-0.384331			1.5017	-0.384331
9.39228	-0.386238			1.50277	-0.386238
9.39895	-0.385284			1.50383	-0.385284
9.40562	-0.3829			1.5049	-0.3829
9.41228	-0.3829			1.50597	-0.3829
9.41895	-0.383377			1.50703	-0.383377
9.42562	-0.3829			1.5081	-0.3829
9.43228	-0.38147			1.50917	-0.38147
9.43895	-0.380516			1.51023	-0.380516
9.44562	-0.381947			1.5113	-0.381947
9.45228	-0.382423			1.51237	-0.382423
9.45895	-0.3829			1.51343	-0.3829
9.46562	-0.3829			1.5145	-0.3829
9.47228	-0.384808			1.51557	-0.384808
9.47895	-0.388145			1.51663	-0.388145
9.48562	-0.389576			1.5177	-0.389576
9.49228	-0.387192			1.51877	-0.387192
9.49895	-0.383377			1.51983	-0.383377
9.50562	-0.380993			1.5209	-0.380993
9.51228	-0.378609			1.52197	-0.378609
9.51895	-0.378132			1.52303	-0.378132
9.52562	-0.380993			1.5241	-0.380993
9.53228	-0.384808			1.52517	-0.384808
9.53895	-0.386715			1.52623	-0.386715
9.54562	-0.386238			1.5273	-0.386238
9.55228	-0.386715			1.52837	-0.386715
9.55895	-0.389576			1.52943	-0.389576
9.56562	-0.391006			1.5305	-0.391006
9.57228	-0.392914			1.53157	-0.392914
9.57895	-0.397205			1.53263	-0.397205
9.58562	-0.401974			1.5337	-0.401974
9.59228	-0.403404			1.53477	-0.403404
9.59895	-0.400066			1.53583	-0.400066
9.60562	-0.397682			1.5369	-0.397682
9.61228	-0.397205			1.53797	-0.397205
9.61895	-0.395298			1.53903	-0.395298
9.62562	-0.39053			1.5401	-0.39053
9.63228	-0.386238			1.54117	-0.386238
9.63895	-0.385284			1.54223	-0.385284
9.64562	-0.385284			1.5433	-0.385284
9.65228	-0.386238			1.54437	-0.386238
9.65895	-0.39053			1.54543	-0.39053
9.66562	-0.398159			1.5465	-0.398159
9.67228	-0.403404			1.54757	-0.403404
9.67895	-0.405788			1.54863	-0.405788
9.68562	-0.405788			1.5497	-0.405788
9.69228	-0.404358			1.55077	-0.404358
9.69895	-0.39959			1.55183	-0.39959
9.70562	-0.392914			1.5529	-0.392914
9.71228	-0.390053			1.55397	-0.390053
9.71895	-0.391006			1.55503	-0.391006
9.72562	-0.39196			1.5561	-0.39196
9.73228	-0.391006			1.55717	-0.391006
9.73895	-0.390053			1.55823	-0.390053
9.74562	-0.39053			1.5593	-0.39053
9.75228	-0.389576			1.56037	-0.389576
9.75895	-0.388145			1.56143	-0.388145
9.76562	-0.387669			1.5625	-0.387669
9.77228	-0.388145			1.56357	-0.388145
9.77895	-0.386715			1.56463	-0.386715
9.78562	-0.384331			1.5657	-0.384331
9.79228	-0.38147			1.56677	-0.38147
9.79895	-0.379562			1.56783	-0.379562
9.80562	-0.376701			1.5689	-0.376701
9.81228	-0.374317			1.56997	-0.374317
9.81895	-0.374317			1.57103	-0.374317
9.82562	-0.375271			1.5721	-0.375271
9.83228	-0.377178			1.57317	-0.377178
9.83895	-0.380039			1.57423	-0.380039
9.84562	-0.384331			1.5753	-0.384331
9.85228	-0.387192			1.57637	-0.387192
9.85895	-0.389576			1.57743	-0.389576
9.86562	-0.393391			1.5785	-0.393391
9.87228	-0.399113			1.57957	-0.399113
9.87895	-0.404835			1.58063	-0.404835
9.88562	-0.409126			1.5817	-0.409126
9.89228	-0.413895			1.58277	-0.413895
9.89895	-0.419617			1.58383	-0.419617
9.90562	-0.422001			1.5849	-0.422001
9.91228	-0.417233			1.58597	-0.417233
9.91895	-0.408649			1.58703	-0.408649
9.92562	-0.401497			1.5881	-0.401497
9.93228	-0.396729			1.58917	-0.396729
9.93895	-0.39196			1.59023	-0.39196
9.94562	-0.389099			1.5913	-0.389099
9.95228	-0.391006			1.59237	-0.391006
9.95895	-0.395298			1.59343	-0.395298
9.96562	-0.396252			1.5945	-0.396252
9.97228	-0.393867			1.59557	-0.393867
9.97895	-0.391483			1.59663	-0.391483
9.98562	-0.388145			1.5977	-0.388145
9.99228	-0.383854			1.59877	-0.383854
9.99895	-0.379562			1.59983	-0.379562
10.0056	-0.378132			1.6009	-0.378132
10.0123	-0.378609			1.60197	-0.378609
10.019	-0.380516			1.60303	-0.380516
10.0256	-0.384808			1.6041	-0.384808
10.0323	-0.39053			1.60517	-0.39053
10.0389	-0.396252			1.60623	-0.396252
10.0456	-0.39959			1.6073	-0.39959
10.0523	-0.401497			1.60837	-0.401497
10.0589	-0.403881			1.60943	-0.403881
10.0656	-0.404835			1.6105	-0.404835
10.0723	-0.403881			1.61157	-0.403881
10.079	-0.402451			1.61263	-0.402451
10.0856	-0.403404			1.6137	-0.403404
10.0923	-0.407219			1.61477	-0.407219
10.099	-0.409126			1.61583	-0.409126
10.1056	-0.409126			1.6169	-0.409126
10.1123	-0.408649			1.61797	-0.408649
10.1189	-0.408649			1.61903	-0.408649
10.1256	-0.407219			1.6201	-0.407219
10.1323	-0.402927			1.62117	-0.402927
10.1389	-0.39959			1.62223	-0.39959
10.1456	-0.399113			1.6233	-0.399113
10.1523	-0.39959			1.62437	-0.39959
10.159	-0.400066			1.62543	-0.400066
10.1656	-0.401974			1.6265	-0.401974
10.1723	-0.405312			1.62757	-0.405312
10.179	-0.407696			1.62863	-0.407696
10.1856	-0.408173			1.6297	-0.408173
10.1923	-0.409603			1.63077	-0.409603
10.1989	-0.411987			1.63183	-0.411987
10.2056	-0.413895			1.6329	-0.413895
10.2123	-0.415802			1.63397	-0.415802
10.2189	-0.418186			1.63503	-0.418186
10.2256	-0.419617			1.6361	-0.419617
10.2323	-0.417233			1.63717	-0.417233
10.239	-0.41151			1.63823	-0.41151
10.2456	-0.407696			1.6393	-0.407696
10.2523	-0.405788			1.64037	-0.405788
10.259	-0.404358			1.64143	-0.404358
10.2656	-0.402927			1.6425	-0.402927
10.2723	-0.403881			1.64357	-0.403881
10.279	-0.406265			1.64463	-0.406265
10.2856	-0.406265			1.6457	-0.406265
10.2923	-0.403881			1.64677	-0.403881
10.2989	-0.403881			1.64783	-0.403881
10.3056	-0.405312			1.6489	-0.405312
10.3123	-0.406742			1.64997	-0.406742
10.3189	-0.408649			1.65103	-0.408649
10.3256	-0.41151			1.6521	-0.41151
10.3323	-0.414848			1.65317	-0.414848
10.339	-0.414848			1.65423	-0.414848
10.3456	-0.412941			1.6553	-0.412941
10.3523	-0.41151			1.65637	-0.41151
10.359	-0.412464			1.65743	-0.412464
10.3656	-0.414848			1.6585	-0.414848
10.3723	-0.417233			1.65957	-0.417233
10.3789	-0.421524			1.66063	-0.421524
10.3856	-0.424862			1.6617	-0.424862
10.3923	-0.427246			1.66277	-0.427246
10.3989	-0.426769			1.66383	-0.426769
10.4056	-0.423431			1.6649	-0.423431
10.4123	-0.417709			1.66597	-0.417709
10.419	-0.413895			1.66703	-0.413895
10.4256	-0.414371			1.6681	-0.414371
10.4323	-0.417709			1.66917	-0.417709
10.439	-0.422478			1.67023	-0.422478
10.4456	-0.427246			1.6713	-0.427246
10.4523	-0.433445			1.67237	-0.433445
10.4589	-0.438213			1.67343	-0.438213
10.4656	-0.440121			1.6745	-0.440121
10.4723	-0.43726			1.67557	-0.43726
10.4789	-0.432491			1.67663	-0.432491
10.4856	-0.428677			1.6777	-0.428677
10.4923	-0.426769			1.67877	-0.426769
10.499	-0.425816			1.67983	-0.425816
10.5056	-0.423908			1.6809	-0.423908
10.5123	-0.423908			1.68197	-0.423908
10.519	-0.426292			1.68303	-0.426292
10.5256	-0.4282			1.6841	-0.4282
10.5323	-0.426769			1.68517	-0.426769
10.5389	-0.424385			1.68623	-0.424385
10.5456	-0.424385			1.6873	-0.424385
10.5523	-0.425339			1.68837	-0.425339
10.5589	-0.425339			1.68943	-0.425339
10.5656	-0.426292			1.6905	-0.426292
10.5723	-0.429153			1.69157	-0.429153
10.579	-0.431538			1.69263	-0.431538
10.5856	-0.431061			1.6937	-0.431061
10.5923	-0.42963			1.69477	-0.42963
10.599	-0.428677			1.69583	-0.428677
10.6056	-0.429153			1.6969	-0.429153
10.6123	-0.42963			1.69797	-0.42963
10.6189	-0.431061			1.69903	-0.431061
10.6256	-0.433445			1.7001	-0.433445
10.6323	-0.433922			1.70117	-0.433922
10.6389	-0.432491			1.70223	-0.432491
10.6456	-0.431538			1.7033	-0.431538
10.6523	-0.432014			1.70437	-0.432014
10.659	-0.430107			1.70543	-0.430107
10.6656	-0.426769			1.7065	-0.426769
10.6723	-0.424862			1.70757	-0.424862
10.679	-0.425339			1.70863	-0.425339
10.6856	-0.426769			1.7097	-0.426769
10.6923	-0.426292			1.71077	-0.426292
10.6989	-0.427723			1.71183	-0.427723
10.7056	-0.431538			1.7129	-0.431538
10.7123	-0.435829			1.71397	-0.435829
10.7189	-0.439167			1.71503	-0.439167
10.7256	-0.441074			1.7161	-0.441074
10.7323	-0.444412			1.71717	-0.444412
10.739	-0.447273			1.71823	-0.447273
10.7456	-0.450134			1.7193	-0.450134
10.7523	-0.452042			1.72037	-0.452042
10.759	-0.450611			1.72143	-0.450611
10.7656	-0.446796			1.7225	-0.446796
10.7723	-0.441551			1.72357	-0.441551
10.779	-0.43869			1.72463	-0.43869
10.7856	-0.436783			1.7257	-0.436783
10.7923	-0.435352			1.72677	-0.435352
10.7989	-0.436306			1.72783	-0.436306
10.8056	-0.439644			1.7289	-0.439644
10.8123	-0.442982			1.72997	-0.442982
10.8189	-0.441074			1.73103	-0.441074
10.8256	-0.436783			1.7321	-0.436783
10.8323	-0.433445			1.73317	-0.433445
10.839	-0.432014			1.73423	-0.432014
10.8456	-0.42963			1.7353	-0.42963
10.8523	-0.425816			1.73637	-0.425816
10.859	-0.423908			1.73743	-0.423908
10.8656	-0.424385			1.7385	-0.424385
10.8723	-0.425339			1.73957	-0.425339
10.8789	-0.425816			1.74063	-0.425816
10.8856	-0.425816			1.7417	-0.425816
10.8923	-0.426292			1.74277	-0.426292
10.8989	-0.425816			1.74383	-0.425816
10.9056	-0.423908			1.7449	-0.423908
10.9123	-0.424385			1.74597	-0.424385
10.919	-0.427246			1.74703	-0.427246
10.9256	-0.42963			1.7481	-0.42963
10.9323	-0.431061			1.74917	-0.431061
10.939	-0.432968			1.75023	-0.432968
10.9456	-0.43726			1.7513	-0.43726
10.9523	-0.43869			1.75237	-0.43869
10.9589	-0.43726			1.75343	-0.43726
10.9656	-0.436783			1.7545	-0.436783
10.9723	-0.440121			1.75557	-0.440121
10.9789	-0.443459			1.75663	-0.443459
10.9856	-0.445366			1.7577	-0.445366
10.9923	-0.447273			1.75877	-0.447273
10.999	-0.449657			1.75983	-0.449657
11.0056	-0.449181			1.7609	-0.449181
11.0123	-0.445843			1.76197	-0.445843
11.019	-0.442982			1.76303	-0.442982
11.0256	-0.441074			1.7641	-0.441074
11.0323	-0.439167			1.76517	-0.439167
11.0389	-0.435352			1.76623	-0.435352
11.0456	-0.434399			1.7673	-0.434399
11.0523	-0.433922			1.76837	-0.433922
11.0589	-0.432491			1.76943	-0.432491
11.0656	-0.431061			1.7705	-0.431061
11.0723	-0.432491			1.77157	-0.432491
11.079	-0.435352			1.77263	-0.435352
11.0856	-0.436783			1.7737	-0.436783
11.0923	-0.43726			1.77477	-0.43726
11.099	-0.43869			1.77583	-0.43869
11.1056	-0.440121			1.7769	-0.440121
11.1123	-0.437737			1.77797	-0.437737
11.1189	-0.434399			1.77903	-0.434399
11.1256	-0.432968			1.7801	-0.432968
11.1323	-0.435829			1.78117	-0.435829
11.1389	-0.439167			1.78223	-0.439167
11.1456	-0.443459			1.7833	-0.443459
11.1523	-0.449181			1.78437	-0.449181
11.159	-0.453472			1.78543	-0.453472
11.1656	-0.453949			1.7865	-0.453949
11.1723	-0.452518			1.78757	-0.452518
11.179	-0.450134			1.78863	-0.450134
11.1856	-0.445843			1.7897	-0.445843
11.1923	-0.441551			1.79077	-0.441551
11.1989	-0.441074			1.79183	-0.441074
11.2056	-0.445366			1.7929	-0.445366
11.2123	-0.449657			1.79397	-0.449657
11.2189	-0.449657			1.79503	-0.449657
11.2256	-0.448704			1.7961	-0.448704
11.2323	-0.44775			1.79717	-0.44775
11.239	-0.446796			1.79823	-0.446796
11.2456	-0.444889			1.7993	-0.444889
11.2523	-0.444889			1.80037	-0.444889
11.259	-0.448704			1.80143	-0.448704
11.2656	-0.451565			1.8025	-0.451565
11.2723	-0.450611			1.80357	-0.450611
11.279	-0.44775			1.80463	-0.44775
11.2856	-0.444412			1.8057	-0.444412
11.2923	-0.441074			1.80677	-0.441074
11.2989	-0.439644			1.80783	-0.439644
11.3056	-0.441551			1.8089	-0.441551
11.3123	-0.447273			1.80997	-0.447273
11.3189	-0.451565			1.81103	-0.451565
11.3256	-0.452042			1.8121	-0.452042
11.3323	-0.449657			1.81317	-0.449657
11.339	-0.44632			1.81423	-0.44632
11.3456	-0.442982			1.8153	-0.442982
11.3523	-0.440598			1.81637	-0.440598
11.359	-0.442505			1.81743	-0.442505
11.3656	-0.448704			1.8185	-0.448704
11.3723	-0.454426			1.81957	-0.454426
11.3789	-0.455856			1.82063	-0.455856
11.3856	-0.453949			1.8217	-0.453949
11.3923	-0.450611			1.82277	-0.450611
11.3989	-0.445366			1.82383	-0.445366
11.4056	-0.439167			1.8249	-0.439167
11.4123	-0.436783			1.82597	-0.436783
11.419	-0.43869			1.82703	-0.43869
11.4256	-0.442028			1.8281	-0.442028
11.4323	-0.441551			1.82917	-0.441551
11.439	-0.438213			1.83023	-0.438213
11.4456	-0.435829			1.8313	-0.435829
11.4523	-0.432968			1.83237	-0.432968
11.4589	-0.42963			1.83343	-0.42963
11.4656	-0.426769			1.8345	-0.426769
11.4723	-0.4282			1.83557	-0.4282
11.4789	-0.430584			1.83663	-0.430584
11.4856	-0.430584			1.8377	-0.430584
11.4923	-0.429153			1.83877	-0.429153
11.499	-0.429153			1.83983	-0.429153
11.5056	-0.432968			1.8409	-0.432968
11.5123	-0.436306			1.84197	-0.436306
11.519	-0.442028			1.84303	-0.442028
11.5256	-0.448227			1.8441	-0.448227
11.5323	-0.451565			1.84517	-0.451565
11.5389	-0.450611			1.84623	-0.450611
11.5456	-0.44632			1.8473	-0.44632
11.5523	-0.443459			1.84837	-0.443459
11.5589	-0.441551			1.84943	-0.441551
11.5656	-0.440598			1.8505	-0.440598
11.5723	-0.440121			1.85157	-0.440121
11.579	-0.442505			1.85263	-0.442505
11.5856	-0.445843			1.8537	-0.445843
11.5923	-0.44632			1.85477	-0.44632
11.599	-0.445366			1.85583	-0.445366
11.6056	-0.444889			1.8569	-0.444889
11.6123	-0.446796			1.85797	-0.446796
11.6189	-0.449181			1.85903	-0.449181
11.6256	-0.451088			1.8601	-0.451088
11.6323	-0.453949			1.86117	-0.453949
11.6389	-0.457287			1.86223	-0.457287
11.6456	-0.460148			1.8633	-0.460148
11.6523	-0.463009			1.86437	-0.463009
11.659	-0.4673			1.86543	-0.4673
11.6656	-0.470638			1.8665	-0.470638
11.6723	-0.470638			1.86757	-0.470638
11.679	-0.468254			1.86863	-0.468254
11.6856	-0.465393			1.8697	-0.465393
11.6923	-0.460148			1.87077	-0.460148
11.6989	-0.451088			1.87183	-0.451088
11.7056	-0.440121			1.8729	-0.440121
11.7123	-0.431538			1.87397	-0.431538
11.7189	-0.426769			1.87503	-0.426769
11.7256	-0.427246			1.8761	-0.427246
11.7323	-0.432968			1.87717	-0.432968
11.739	-0.442982			1.87823	-0.442982
11.7456	-0.455379			1.8793	-0.455379
11.7523	-0.464439			1.88037	-0.464439
11.759	-0.4673			1.88143	-0.4673
11.7656	-0.462532			1.8825	-0.462532
11.7723	-0.454426			1.88357	-0.454426
11.779	-0.444412			1.88463	-0.444412
11.7856	-0.435829			1.8857	-0.435829
11.7923	-0.431538			1.88677	-0.431538
11.7989	-0.433922			1.88783	-0.433922
11.8056	-0.440598			1.8889	-0.440598
11.8123	-0.445366			1.88997	-0.445366
11.8189	-0.448704			1.89103	-0.448704
11.8256	-0.451088			1.8921	-0.451088
11.8323	-0.453472			1.89317	-0.453472
11.839	-0.453949			1.89423	-0.453949
11.8456	-0.453472			1.8953	-0.453472
11.8523	-0.453472			1.89637	-0.453472
11.859	-0.452995			1.89743	-0.452995
11.8656	-0.452995			1.8985	-0.452995
11.8723	-0.451565			1.89957	-0.451565
11.8789	-0.449657			1.90063	-0.449657
11.8856	-0.445843			1.9017	-0.445843
11.8923	-0.442982			1.90277	-0.442982
11.8989	-0.442982			1.90383	-0.442982
11.9056	-0.442982			1.9049	-0.442982
11.9123	-0.441074			1.90597	-0.441074
11.919	-0.439644			1.90703	-0.439644
11.9256	-0.442028			1.9081	-0.442028
11.9323	-0.445366			1.90917	-0.445366
11.939	-0.444412			1.91023	-0.444412
11.9456	-0.442028			1.9113	-0.442028
11.9523	-0.443459			1.91237	-0.443459
11.9589	-0.44632			1.91343	-0.44632
11.9656	-0.447273			1.9145	-0.447273
11.9723	-0.445843			1.91557	-0.445843
11.9789	-0.44775			1.91663	-0.44775
11.9856	-0.451088			1.9177	-0.451088
11.9923	-0.452518			1.91877	-0.452518
11.999	-0.452042			1.91983	-0.452042
12.0056	-0.452995			1.9209	-0.452995
12.0123	-0.455379			1.92197	-0.455379
12.019	-0.454426			1.92303	-0.454426
12.0256	-0.450134			1.9241	-0.450134
12.0323	-0.44632			1.92517	-0.44632
12.0389	-0.443459			1.92623	-0.443459
12.0456	-0.439167			1.9273	-0.439167
12.0523	-0.433445			1.92837	-0.433445
12.0589	-0.431061			1.92943	-0.431061
12.0656	-0.432014			1.9305	-0.432014
12.0723	-0.432491			1.93157	-0.432491
12.079	-0.430107			1.93263	-0.430107
12.0856	-0.427723			1.9337	-0.427723
12.0923	-0.426769			1.93477	-0.426769
12.099	-0.422955			1.93583	-0.422955
12.1056	-0.417233			1.9369	-0.417233
12.1123	-0.412464			1.93797	-0.412464
12.1189	-0.41008			1.93903	-0.41008
12.1256	-0.410557			1.9401	-0.410557
12.1323	-0.412941			1.94117	-0.412941
12.1389	-0.418186			1.94223	-0.418186
12.1456	-0.422001			1.9433	-0.422001
12.1523	-0.421047			1.94437	-0.421047
12.159	-0.41914			1.94543	-0.41914
12.1656	-0.418186			1.9465	-0.418186
12.1723	-0.417233			1.94757	-0.417233
12.179	-0.415325			1.94863	-0.415325
12.1856	-0.415325			1.9497	-0.415325
12.1923	-0.41914			1.95077	-0.41914
12.1989	-0.423908			1.95183	-0.423908
12.2056	-0.424385			1.9529	-0.424385
12.2123	-0.421047			1.95397	-0.421047
12.2189	-0.418186			1.95503	-0.418186
12.2256	-0.415325			1.9561	-0.415325
12.2323	-0.411987			1.95717	-0.411987
12.239	-0.407696			1.95823	-0.407696
12.2456	-0.404835			1.9593	-0.404835
12.2523	-0.401497			1.96037	-0.401497
12.259	-0.395775			1.96143	-0.395775
12.2656	-0.389099			1.9625	-0.389099
12.2723	-0.384808			1.96357	-0.384808
12.279	-0.381947			1.96463	-0.381947
12.2856	-0.379086			1.9657	-0.379086
12.2923	-0.377178			1.96677	-0.377178
12.2989	-0.378132			1.96783	-0.378132
12.3056	-0.380039			1.9689	-0.380039
12.3123	-0.378609			1.96997	-0.378609
12.3189	-0.374317			1.97103	-0.374317
12.3256	-0.370026			1.9721	-0.370026
12.3323	-0.367165			1.97317	-0.367165
12.339	-0.36335			1.97423	-0.36335
12.3456	-0.359535			1.9753	-0.359535
12.3523	-0.357151			1.97637	-0.357151
12.359	-0.356674			1.97743	-0.356674
12.3656	-0.355244			1.9785	-0.355244
12.3723	-0.352383			1.97957	-0.352383
12.3789	-0.351429			1.98063	-0.351429
12.3856	-0.352383			1.9817	-0.352383
12.3923	-0.352383			1.98277	-0.352383
12.3989	-0.351429			1.98383	-0.351429
12.4056	-0.351429			1.9849	-0.351429
12.4123	-0.352859			1.98597	-0.352859
12.419	-0.353336			1.98703	-0.353336
12.4256	-0.351906			1.9881	-0.351906
12.4323	-0.348568			1.98917	-0.348568
12.439	-0.344753			1.99023	-0.344753
12.4456	-0.339508			1.9913	-0.339508
12.4523	-0.335217			1.99237	-0.335217
12.4589	-0.331402			1.99343	-0.331402
12.4656	-0.329971			1.9945	-0.329971
12.4723	-0.331879			1.99557	-0.331879
12.4789	-0.33617			1.99663	-0.33617
12.4856	-0.340939			1.9977	-0.340939
12.4923	-0.342846			1.99877	-0.342846
12.499	-0.340939			1.99983	-0.340939
12.5056	-0.335693			2.0009	-0.335693
12.5123	-0.329494			2.00197	-0.329494
12.519	-0.323296			2.00303	-0.323296
12.5256	-0.317574			2.0041	-0.317574
12.5323	-0.314236			2.00517	-0.314236
12.5389	-0.312805			2.00623	-0.312805
12.5456	-0.312805			2.0073	-0.312805
12.5523	-0.311852			2.00837	-0.311852
12.5589	-0.309467			2.00943	-0.309467
12.5656	-0.307083			2.0105	-0.307083
12.5723	-0.303268			2.01157	-0.303268
12.579	-0.29707			2.01263	-0.29707
12.5856	-0.289917			2.0137	-0.289917
12.5923	-0.284195			2.01477	-0.284195
12.599	-0.28038			2.01583	-0.28038
12.6056	-0.277042			2.0169	-0.277042
12.6123	-0.274658			2.01797	-0.274658
12.6189	-0.274658			2.01903	-0.274658
12.6256	-0.275612			2.0201	-0.275612
12.6323	-0.275612			2.02117	-0.275612
12.6389	-0.274658			2.02223	-0.274658
12.6456	-0.274181			2.0233	-0.274181
12.6523	-0.273228			2.02437	-0.273228
12.659	-0.270844			2.02543	-0.270844
12.6656	-0.269413			2.0265	-0.269413
12.6723	-0.269413			2.02757	-0.269413
12.679	-0.266552			2.02863	-0.266552
12.6856	-0.26083			2.0297	-0.26083
12.6923	-0.254631			2.03077	-0.254631
12.6989	-0.25034			2.03183	-0.25034
12.7056	-0.245094			2.0329	-0.245094
12.7123	-0.237942			2.03397	-0.237942
12.7189	-0.233173			2.03503	-0.233173
12.7256	-0.234604			2.0361	-0.234604
12.7323	-0.238895			2.03717	-0.238895
12.739	-0.240803			2.03823	-0.240803
12.7456	-0.242233			2.0393	-0.242233
12.7523	-0.245571			2.04037	-0.245571
12.759	-0.247955			2.04143	-0.247955
12.7656	-0.245094			2.0425	-0.245094
12.7723	-0.238419			2.04357	-0.238419
12.779	-0.233173			2.04463	-0.233173
12.7856	-0.230789			2.0457	-0.230789
12.7923	-0.228882			2.04677	-0.228882
12.7989	-0.227451			2.04783	-0.227451
12.8056	-0.229359			2.0489	-0.229359
12.8123	-0.23365			2.04997	-0.23365
12.8189	-0.237465			2.05103	-0.237465
12.8256	-0.238419			2.0521	-0.238419
12.8323	-0.236988			2.05317	-0.236988
12.839	-0.232697			2.05423	-0.232697
12.8456	-0.226021			2.0553	-0.226021
12.8523	-0.219345			2.05637	-0.219345
12.859	-0.215054			2.05743	-0.215054
12.8656	-0.212193			2.0585	-0.212193
12.8723	-0.211239			2.05957	-0.211239
12.8789	-0.212193			2.06063	-0.212193
12.8856	-0.214577			2.0617	-0.214577
12.8923	-0.216961			2.06277	-0.216961
12.8989	-0.216484			2.06383	-0.216484
12.9056	-0.213623			2.0649	-0.213623
12.9123	-0.209808			2.06597	-0.209808
12.919	-0.20647			2.06703	-0.20647
12.9256	-0.202656			2.0681	-0.202656
12.9323	-0.197887			2.06917	-0.197887
12.939	-0.194073			2.07023	-0.194073
12.9456	-0.193119			2.0713	-0.193119
12.9523	-0.193119			2.07237	-0.193119
12.9589	-0.192642			2.07343	-0.192642
12.9656	-0.193119			2.0745	-0.193119
12.9723	-0.195503			2.07557	-0.195503
12.9789	-0.19598			2.07663	-0.19598
12.9856	-0.195026			2.0777	-0.195026
12.9923	-0.194073			2.07877	-0.194073
12.999	-0.195026			2.07983	-0.195026
13.0056	-0.195503			2.0809	-0.195503
13.0123	-0.19455			2.08197	-0.19455
13.019	-0.19455			2.08303	-0.19455
13.0256	-0.19598			2.0841	-0.19598
13.0323	-0.195503			2.08517	-0.195503
13.0389	-0.191689			2.08623	-0.191689
13.0456	-0.188828			2.0873	-0.188828
13.0523	-0.187397			2.08837	-0.187397
13.0589	-0.187397			2.08943	-0.187397
13.0656	-0.188351			2.0905	-0.188351
13.0723	-0.190258			2.09157	-0.190258
13.079	-0.193596			2.09263	-0.193596
13.0856	-0.195026			2.0937	-0.195026
13.0923	-0.194073			2.09477	-0.194073
13.099	-0.191212			2.09583	-0.191212
13.1056	-0.186443			2.0969	-0.186443
13.1123	-0.182152			2.09797	-0.182152
13.1189	-0.178337			2.09903	-0.178337
13.1256	-0.174999			2.1001	-0.174999
13.1323	-0.171661			2.10117	-0.171661
13.1389	-0.1688			2.10223	-0.1688
13.1456	-0.167847			2.1033	-0.167847
13.1523	-0.166893			2.10437	-0.166893
13.159	-0.164986			2.10543	-0.164986
13.1656	-0.164032			2.1065	-0.164032
13.1723	-0.163555			2.10757	-0.163555
13.179	-0.162601			2.10863	-0.162601
13.1856	-0.161648			2.1097	-0.161648
13.1923	-0.161648			2.11077	-0.161648
13.1989	-0.162601			2.11183	-0.162601
13.2056	-0.164986			2.1129	-0.164986
13.2123	-0.166893			2.11397	-0.166893
13.2189	-0.16737			2.11503	-0.16737
13.2256	-0.166893			2.1161	-0.166893
13.2323	-0.164986			2.11717	-0.164986
13.239	-0.163078			2.11823	-0.163078
13.2456	-0.160217			2.1193	-0.160217
13.2523	-0.15831			2.12037	-0.15831
13.259	-0.15831			2.12143	-0.15831
13.2656	-0.15831			2.1225	-0.15831
13.2723	-0.156403			2.12357	-0.156403
13.279	-0.153542			2.12463	-0.153542
13.2856	-0.150681			2.1257	-0.150681
13.2923	-0.146389			2.12677	-0.146389
13.2989	-0.139713			2.12783	-0.139713
13.3056	-0.131607			2.1289	-0.131607
13.3123	-0.123024			2.12997	-0.123024
13.3189	-0.11301			2.13103	-0.11301
13.3256	-0.10252			2.1321	-0.10252
[truncated: 2,801 more rows]

## Sheet: RI molar mass SNX5
differential refractive index data:
time (min)	differential refractive index (RIU)			Volume (ml)	differential refractive index (RIU)
-1.69195	1.92454e-08			-0.270712	1.92454e-08
-1.68318	1.8603e-08			-0.269308	1.8603e-08
-1.6744	1.82188e-08			-0.267905	1.82188e-08
-1.66563	1.72386e-08			-0.266501	1.72386e-08
-1.65686	1.66628e-08			-0.265098	1.66628e-08
-1.64809	1.66597e-08			-0.263694	1.66597e-08
-1.63932	1.65281e-08			-0.26229	1.65281e-08
-1.63054	1.62354e-08			-0.260887	1.62354e-08
-1.62177	1.59427e-08			-0.259483	1.59427e-08
-1.613	1.55546e-08			-0.25808	1.55546e-08
-1.60423	1.48486e-08			-0.256676	1.48486e-08
-1.59546	1.39847e-08			-0.255273	1.39847e-08
-1.58668	1.28494e-08			-0.253869	1.28494e-08
-1.57791	1.26859e-08			-0.252466	1.26859e-08
-1.56914	1.24715e-08			-0.251062	1.24715e-08
-1.56037	1.22571e-08			-0.249659	1.22571e-08
-1.5516	1.19784e-08			-0.248255	1.19784e-08
-1.54282	1.15334e-08			-0.246852	1.15334e-08
-1.53405	1.10316e-08			-0.245448	1.10316e-08
-1.52528	1.01501e-08			-0.244045	1.01501e-08
-1.51651	1.0098e-08			-0.242641	1.0098e-08
-1.50774	1.0491e-08			-0.241238	1.0491e-08
-1.49896	1.01909e-08			-0.239834	1.01909e-08
-1.49019	9.89076e-09			-0.238431	9.89076e-09
-1.48142	9.49068e-09			-0.237027	9.49068e-09
-1.47265	8.95619e-09			-0.235624	8.95619e-09
-1.46388	8.63313e-09			-0.23422	8.63313e-09
-1.4551	8.31007e-09			-0.232817	8.31007e-09
-1.44633	7.80782e-09			-0.231413	7.80782e-09
-1.43756	7.18808e-09			-0.23001	7.18808e-09
-1.42879	6.87837e-09			-0.228606	6.87837e-09
-1.42002	6.61166e-09			-0.227202	6.61166e-09
-1.41124	6.34496e-09			-0.225799	6.34496e-09
-1.40247	5.95825e-09			-0.224395	5.95825e-09
-1.3937	5.72821e-09			-0.222992	5.72821e-09
-1.38493	5.44349e-09			-0.221588	5.44349e-09
-1.37616	4.4905e-09			-0.220185	4.4905e-09
-1.36738	3.54876e-09			-0.218781	3.54876e-09
-1.35861	2.66019e-09			-0.217378	2.66019e-09
-1.34984	1.71693e-09			-0.215974	1.71693e-09
-1.34107	1.35334e-09			-0.214571	1.35334e-09
-1.3323	9.89745e-10			-0.213167	9.89745e-10
-1.32352	1.91462e-10			-0.211764	1.91462e-10
-1.31475	4.35398e-10			-0.21036	4.35398e-10
-1.30598	2.45537e-10			-0.208957	2.45537e-10
-1.29721	7.30185e-10			-0.207553	7.30185e-10
-1.28844	1.39988e-09			-0.20615	1.39988e-09
-1.27966	1.47024e-09			-0.204746	1.47024e-09
-1.27089	1.74381e-09			-0.203343	1.74381e-09
-1.26212	2.34299e-09			-0.201939	2.34299e-09
-1.25335	3.04779e-09			-0.200536	3.04779e-09
-1.24458	4.14412e-09			-0.199132	4.14412e-09
-1.2358	5.22858e-09			-0.197729	5.22858e-09
-1.22703	7.00717e-09			-0.196325	7.00717e-09
-1.21826	8.50211e-09			-0.194922	8.50211e-09
-1.20949	8.77838e-09			-0.193518	8.77838e-09
-1.20072	1.00758e-08			-0.192114	1.00758e-08
-1.19194	1.22297e-08			-0.190711	1.22297e-08
-1.18317	1.40295e-08			-0.189307	1.40295e-08
-1.1744	1.57103e-08			-0.187904	1.57103e-08
-1.16563	1.80909e-08			-0.1865	1.80909e-08
-1.15686	2.0893e-08			-0.185097	2.0893e-08
-1.14808	2.37039e-08			-0.183693	2.37039e-08
-1.13931	2.60285e-08			-0.18229	2.60285e-08
-1.13054	2.84606e-08			-0.180886	2.84606e-08
-1.12177	3.15025e-08			-0.179483	3.15025e-08
-1.113	3.42699e-08			-0.178079	3.42699e-08
-1.10422	3.64015e-08			-0.176676	3.64015e-08
-1.09545	3.85724e-08			-0.175272	3.85724e-08
-1.08668	4.07271e-08			-0.173869	4.07271e-08
-1.07791	4.28203e-08			-0.172465	4.28203e-08
-1.06914	4.49223e-08			-0.171062	4.49223e-08
-1.06036	4.64547e-08			-0.169658	4.64547e-08
-1.05159	4.85784e-08			-0.168255	4.85784e-08
-1.04282	5.03234e-08			-0.166851	5.03234e-08
-1.03405	5.07852e-08			-0.165448	5.07852e-08
-1.02528	5.17349e-08			-0.164044	5.17349e-08
-1.0165	5.2641e-08			-0.162641	5.2641e-08
-1.00773	5.35721e-08			-0.161237	5.35721e-08
-0.998959	5.38308e-08			-0.159834	5.38308e-08
-0.990187	5.40895e-08			-0.15843	5.40895e-08
-0.981415	5.44579e-08			-0.157026	5.44579e-08
-0.972643	5.48248e-08			-0.155623	5.48248e-08
-0.963871	5.48122e-08			-0.154219	5.48122e-08
-0.955099	5.47997e-08			-0.152816	5.47997e-08
-0.946327	5.46994e-08			-0.151412	5.46994e-08
-0.937555	5.44955e-08			-0.150009	5.44955e-08
-0.928783	5.44716e-08			-0.148605	5.44716e-08
-0.920011	5.42878e-08			-0.147202	5.42878e-08
-0.911239	5.39427e-08			-0.145798	5.39427e-08
-0.902467	5.35975e-08			-0.144395	5.35975e-08
-0.893695	5.33612e-08			-0.142991	5.33612e-08
-0.884923	5.31249e-08			-0.141588	5.31249e-08
-0.876151	5.28085e-08			-0.140184	5.28085e-08
-0.867379	5.22757e-08			-0.138781	5.22757e-08
-0.858607	5.19795e-08			-0.137377	5.19795e-08
-0.849835	5.14955e-08			-0.135974	5.14955e-08
-0.841063	5.12072e-08			-0.13457	5.12072e-08
-0.832291	5.09188e-08			-0.133167	5.09188e-08
-0.823519	5.00352e-08			-0.131763	5.00352e-08
-0.814747	4.99258e-08			-0.13036	4.99258e-08
-0.805975	4.99108e-08			-0.128956	4.99108e-08
-0.797203	4.97775e-08			-0.127553	4.97775e-08
-0.788431	4.95982e-08			-0.126149	4.95982e-08
-0.779659	4.9396e-08			-0.124746	4.9396e-08
-0.770887	4.89912e-08			-0.123342	4.89912e-08
-0.762115	4.85864e-08			-0.121938	4.85864e-08
-0.753343	4.87231e-08			-0.120535	4.87231e-08
-0.744571	4.85412e-08			-0.119131	4.85412e-08
-0.735799	4.82827e-08			-0.117728	4.82827e-08
-0.727027	4.80241e-08			-0.116324	4.80241e-08
-0.718255	4.76889e-08			-0.114921	4.76889e-08
-0.709483	4.74417e-08			-0.113517	4.74417e-08
-0.700711	4.71945e-08			-0.112114	4.71945e-08
-0.691939	4.66157e-08			-0.11071	4.66157e-08
-0.683167	4.63808e-08			-0.109307	4.63808e-08
-0.674395	4.61459e-08			-0.107903	4.61459e-08
-0.665623	4.58645e-08			-0.1065	4.58645e-08
-0.656851	4.55831e-08			-0.105096	4.55831e-08
-0.648079	4.52091e-08			-0.103693	4.52091e-08
-0.639307	4.49451e-08			-0.102289	4.49451e-08
-0.630535	4.47913e-08			-0.100886	4.47913e-08
-0.621763	4.49957e-08			-0.0994822	4.49957e-08
-0.612991	4.50054e-08			-0.0980786	4.50054e-08
-0.604219	4.5015e-08			-0.0966751	4.5015e-08
-0.595447	4.49926e-08			-0.0952716	4.49926e-08
-0.586675	4.46992e-08			-0.0938681	4.46992e-08
-0.577903	4.44059e-08			-0.0924646	4.44059e-08
-0.569131	4.39509e-08			-0.091061	4.39509e-08
-0.560359	4.39862e-08			-0.0896575	4.39862e-08
-0.551587	4.38208e-08			-0.088254	4.38208e-08
-0.542815	4.36167e-08			-0.0868505	4.36167e-08
-0.534043	4.34125e-08			-0.085447	4.34125e-08
-0.525271	4.346e-08			-0.0840434	4.346e-08
-0.516499	4.3369e-08			-0.0826399	4.3369e-08
-0.507727	4.31674e-08			-0.0812364	4.31674e-08
-0.498955	4.29223e-08			-0.0798329	4.29223e-08
-0.490183	4.26772e-08			-0.0784294	4.26772e-08
-0.481411	4.23887e-08			-0.0770258	4.23887e-08
-0.472639	4.22447e-08			-0.0756223	4.22447e-08
-0.463867	4.21348e-08			-0.0742188	4.21348e-08
-0.455095	4.19338e-08			-0.0728153	4.19338e-08
-0.446323	4.17328e-08			-0.0714118	4.17328e-08
-0.437551	4.16983e-08			-0.0700082	4.16983e-08
-0.428779	4.18595e-08			-0.0686047	4.18595e-08
-0.420007	4.15068e-08			-0.0672012	4.15068e-08
-0.411235	4.11541e-08			-0.0657977	4.11541e-08
-0.402463	4.0647e-08			-0.0643942	4.0647e-08
-0.393691	4.03076e-08			-0.0629906	4.03076e-08
-0.384919	4.05455e-08			-0.0615871	4.05455e-08
-0.376147	4.04506e-08			-0.0601836	4.04506e-08
-0.367375	4.03061e-08			-0.0587801	4.03061e-08
-0.358603	4.00941e-08			-0.0573766	4.00941e-08
-0.349831	3.98821e-08			-0.055973	3.98821e-08
-0.341059	3.90487e-08			-0.0545695	3.90487e-08
-0.332287	3.91185e-08			-0.053166	3.91185e-08
-0.323515	3.88775e-08			-0.0517625	3.88775e-08
-0.314743	3.86364e-08			-0.050359	3.86364e-08
-0.305971	3.83109e-08			-0.0489554	3.83109e-08
-0.297199	3.82074e-08			-0.0475519	3.82074e-08
-0.288427	3.82253e-08			-0.0461484	3.82253e-08
-0.279655	3.80167e-08			-0.0447449	3.80167e-08
-0.270883	3.78081e-08			-0.0433414	3.78081e-08
-0.262111	3.75946e-08			-0.0419378	3.75946e-08
-0.253339	3.70177e-08			-0.0405343	3.70177e-08
-0.244567	3.72504e-08			-0.0391308	3.72504e-08
-0.235795	3.7332e-08			-0.0377273	3.7332e-08
-0.227023	3.73544e-08			-0.0363238	3.73544e-08
-0.218251	3.74529e-08			-0.0349202	3.74529e-08
-0.209479	3.7344e-08			-0.0335167	3.7344e-08
-0.200707	3.74444e-08			-0.0321132	3.74444e-08
-0.191935	3.73711e-08			-0.0307097	3.73711e-08
-0.183163	3.75412e-08			-0.0293062	3.75412e-08
-0.174391	3.75845e-08			-0.0279026	3.75845e-08
-0.165619	3.74779e-08			-0.0264991	3.74779e-08
-0.156847	3.69679e-08			-0.0250956	3.69679e-08
-0.148075	3.6458e-08			-0.0236921	3.6458e-08
-0.139303	3.58858e-08			-0.0222886	3.58858e-08
-0.130531	3.56359e-08			-0.020885	3.56359e-08
-0.121759	3.61116e-08			-0.0194815	3.61116e-08
-0.112987	3.60135e-08			-0.018078	3.60135e-08
-0.104215	3.58264e-08			-0.0166745	3.58264e-08
-0.0954435	3.55947e-08			-0.015271	3.55947e-08
-0.0866715	3.5363e-08			-0.0138674	3.5363e-08
-0.0778995	3.52598e-08			-0.0124639	3.52598e-08
-0.0691275	3.51567e-08			-0.0110604	3.51567e-08
-0.0603555	3.50855e-08			-0.00965687	3.50855e-08
-0.0515835	3.49114e-08			-0.00825335	3.49114e-08
-0.0428115	3.45327e-08			-0.00684983	3.45327e-08
-0.0340395	3.4154e-08			-0.00544631	3.4154e-08
-0.0252675	3.43815e-08			-0.00404279	3.43815e-08
-0.0164955	3.41926e-08			-0.00263927	3.41926e-08
-0.00772346	3.41139e-08			-0.00123575	3.41139e-08
0.00104854	3.38896e-08			0.000167766	3.38896e-08
0.00982054	3.36653e-08			0.00157129	3.36653e-08
0.0185925	3.33807e-08			0.00297481	3.33807e-08
0.0273645	3.25233e-08			0.00437833	3.25233e-08
0.0361365	3.27562e-08			0.00578185	3.27562e-08
0.0449085	3.2626e-08			0.00718537	3.2626e-08
0.0536805	3.24354e-08			0.00858889	3.24354e-08
0.0624525	3.21666e-08			0.00999241	3.21666e-08
0.0712245	3.18978e-08			0.0113959	3.18978e-08
0.0799965	3.15509e-08			0.0127994	3.15509e-08
0.0887685	3.11978e-08			0.014203	3.11978e-08
0.0975405	3.11819e-08			0.0156065	3.11819e-08
0.106313	3.14694e-08			0.01701	3.14694e-08
0.115085	3.1606e-08			0.0184135	3.1606e-08
0.123857	3.14951e-08			0.019817	3.14951e-08
0.132629	3.12969e-08			0.0212206	3.12969e-08
0.141401	3.10549e-08			0.0226241	3.10549e-08
0.150173	3.0813e-08			0.0240276	3.0813e-08
0.158945	3.0838e-08			0.0254311	3.0838e-08
0.167717	3.07173e-08			0.0268346	3.07173e-08
0.176489	3.05967e-08			0.0282382	3.05967e-08
0.185261	3.04204e-08			0.0296417	3.04204e-08
0.194033	3.02441e-08			0.0310452	3.02441e-08
0.202805	3.04106e-08			0.0324487	3.04106e-08
0.211577	3.03901e-08			0.0338522	3.03901e-08
0.220349	3.03022e-08			0.0352558	3.03022e-08
0.229121	2.99752e-08			0.0366593	2.99752e-08
0.237893	2.96481e-08			0.0380628	2.96481e-08
0.246665	2.93089e-08			0.0394663	2.93089e-08
0.255437	2.95135e-08			0.0408698	2.95135e-08
0.264209	2.97334e-08			0.0422734	2.97334e-08
0.272981	2.95245e-08			0.0436769	2.95245e-08
0.281753	2.93156e-08			0.0450804	2.93156e-08
0.290525	2.90622e-08			0.0464839	2.90622e-08
0.299297	2.98502e-08			0.0478874	2.98502e-08
0.308069	3.00304e-08			0.049291	3.00304e-08
0.316841	3.00432e-08			0.0506945	3.00432e-08
0.325613	2.98515e-08			0.052098	2.98515e-08
0.334385	2.99409e-08			0.0535015	2.99409e-08
0.343157	2.98323e-08			0.054905	2.98323e-08
0.351929	2.96203e-08			0.0563086	2.96203e-08
0.360701	2.94084e-08			0.0577121	2.94084e-08
0.369473	2.91606e-08			0.0591156	2.91606e-08
0.378245	2.8913e-08			0.0605191	2.8913e-08
0.387017	2.86654e-08			0.0619226	2.86654e-08
0.395789	2.82537e-08			0.0633262	2.82537e-08
0.404561	2.83687e-08			0.0647297	2.83687e-08
0.413333	2.82221e-08			0.0661332	2.82221e-08
0.422105	2.80378e-08			0.0675367	2.80378e-08
0.430877	2.78135e-08			0.0689402	2.78135e-08
0.439649	2.75891e-08			0.0703438	2.75891e-08
0.448421	2.73246e-08			0.0717473	2.73246e-08
0.457193	2.72121e-08			0.0731508	2.72121e-08
0.465965	2.70348e-08			0.0745543	2.70348e-08
0.474737	2.68576e-08			0.0759578	2.68576e-08
0.483509	2.66165e-08			0.0773614	2.66165e-08
0.492281	2.63754e-08			0.0787649	2.63754e-08
0.501053	2.6076e-08			0.0801684	2.6076e-08
0.509825	2.60311e-08			0.0815719	2.60311e-08
0.518597	2.59862e-08			0.0829754	2.59862e-08
0.527369	2.61239e-08			0.084379	2.61239e-08
0.536141	2.6097e-08			0.0857825	2.6097e-08
0.544913	2.59213e-08			0.087186	2.59213e-08
0.553685	2.56712e-08			0.0885895	2.56712e-08
0.562457	2.54212e-08			0.089993	2.54212e-08
0.571229	2.46929e-08			0.0913966	2.46929e-08
0.580001	2.39734e-08			0.0928001	2.39734e-08
0.588773	2.29611e-08			0.0942036	2.29611e-08
0.597545	2.32676e-08			0.0956071	2.32676e-08
0.606317	2.33903e-08			0.0970106	2.33903e-08
0.615089	2.32871e-08			0.0984142	2.32871e-08
0.623861	2.3071e-08			0.0998177	2.3071e-08
0.632633	2.28549e-08			0.101221	2.28549e-08
0.641405	2.22535e-08			0.102625	2.22535e-08
0.650177	2.22244e-08			0.104028	2.22244e-08
0.658949	2.20617e-08			0.105432	2.20617e-08
0.667721	2.1899e-08			0.106835	2.1899e-08
0.676493	2.16157e-08			0.108239	2.16157e-08
0.685265	2.13324e-08			0.109642	2.13324e-08
0.694037	2.08227e-08			0.111046	2.08227e-08
0.702809	2.08766e-08			0.112449	2.08766e-08
0.711581	2.07541e-08			0.113853	2.07541e-08
0.720353	2.06316e-08			0.115256	2.06316e-08
0.729125	2.06563e-08			0.11666	2.06563e-08
0.737897	2.08373e-08			0.118063	2.08373e-08
0.746669	2.06565e-08			0.119467	2.06565e-08
0.755441	2.04617e-08			0.12087	2.04617e-08
0.764213	2.00846e-08			0.122274	2.00846e-08
0.772985	1.97075e-08			0.123678	1.97075e-08
0.781757	1.99332e-08			0.125081	1.99332e-08
0.790529	2.04831e-08			0.126485	2.04831e-08
0.799301	2.03597e-08			0.127888	2.03597e-08
0.808073	2.00497e-08			0.129292	2.00497e-08
0.816845	1.97397e-08			0.130695	1.97397e-08
0.825617	1.93778e-08			0.132099	1.93778e-08
0.834389	1.91532e-08			0.133502	1.91532e-08
0.843161	1.89285e-08			0.134906	1.89285e-08
0.851933	1.88558e-08			0.136309	1.88558e-08
0.860705	1.87329e-08			0.137713	1.87329e-08
0.869477	1.861e-08			0.139116	1.861e-08
0.878249	1.84528e-08			0.14052	1.84528e-08
0.887021	1.85271e-08			0.141923	1.85271e-08
0.895793	1.85264e-08			0.143327	1.85264e-08
0.904565	1.83806e-08			0.14473	1.83806e-08
0.913337	1.81459e-08			0.146134	1.81459e-08
0.922109	1.79111e-08			0.147537	1.79111e-08
0.930881	1.76712e-08			0.148941	1.76712e-08
0.939653	1.74312e-08			0.150344	1.74312e-08
0.948425	1.72813e-08			0.151748	1.72813e-08
0.957197	1.70915e-08			0.153151	1.70915e-08
0.965969	1.69018e-08			0.154555	1.69018e-08
0.974741	1.67953e-08			0.155958	1.67953e-08
0.983513	1.66887e-08			0.157362	1.66887e-08
0.992285	1.66878e-08			0.158766	1.66878e-08
1.00106	1.66625e-08			0.160169	1.66625e-08
1.00983	1.66371e-08			0.161573	1.66371e-08
1.0186	1.65141e-08			0.162976	1.65141e-08
1.02737	1.6391e-08			0.16438	1.6391e-08
1.03614	1.61936e-08			0.165783	1.61936e-08
1.04492	1.641e-08			0.167187	1.641e-08
1.05369	1.63198e-08			0.16859	1.63198e-08
1.06246	1.62841e-08			0.169994	1.62841e-08
1.07123	1.61764e-08			0.171397	1.61764e-08
1.08	1.59915e-08			0.172801	1.59915e-08
1.08878	1.62724e-08			0.174204	1.62724e-08
1.09755	1.61292e-08			0.175608	1.61292e-08
1.10632	1.59363e-08			0.177011	1.59363e-08
1.11509	1.57434e-08			0.178415	1.57434e-08
1.12386	1.62e-08			0.179818	1.62e-08
1.13264	1.60611e-08			0.181222	1.60611e-08
1.14141	1.58095e-08			0.182625	1.58095e-08
1.15018	1.55578e-08			0.184029	1.55578e-08
1.15895	1.49367e-08			0.185432	1.49367e-08
1.16772	1.48885e-08			0.186836	1.48885e-08
1.1765	1.52134e-08			0.188239	1.52134e-08
1.18527	1.51248e-08			0.189643	1.51248e-08
1.19404	1.49904e-08			0.191046	1.49904e-08
1.20281	1.50057e-08			0.19245	1.50057e-08
1.21158	1.48684e-08			0.193854	1.48684e-08
1.22036	1.45046e-08			0.195257	1.45046e-08
1.22913	1.41408e-08			0.196661	1.41408e-08
1.2379	1.35422e-08			0.198064	1.35422e-08
1.24667	1.37624e-08			0.199468	1.37624e-08
1.25544	1.39958e-08			0.200871	1.39958e-08
1.26422	1.39526e-08			0.202275	1.39526e-08
1.27299	1.38262e-08			0.203678	1.38262e-08
1.28176	1.36582e-08			0.205082	1.36582e-08
1.29053	1.34117e-08			0.206485	1.34117e-08
1.2993	1.31652e-08			0.207889	1.31652e-08
1.30808	1.26325e-08			0.209292	1.26325e-08
1.31685	1.21003e-08			0.210696	1.21003e-08
1.32562	1.19846e-08			0.212099	1.19846e-08
1.33439	1.17686e-08			0.213503	1.17686e-08
1.34316	1.15526e-08			0.214906	1.15526e-08
1.35194	1.13017e-08			0.21631	1.13017e-08
1.36071	1.10509e-08			0.217713	1.10509e-08
1.36948	1.06664e-08			0.219117	1.06664e-08
1.37825	1.02445e-08			0.22052	1.02445e-08
1.38702	9.95542e-09			0.221924	9.95542e-09
1.3958	9.877e-09			0.223327	9.877e-09
1.40457	9.79857e-09			0.224731	9.79857e-09
1.41334	9.52925e-09			0.226134	9.52925e-09
1.42211	9.25992e-09			0.227538	9.25992e-09
1.43088	8.57429e-09			0.228942	8.57429e-09
1.43966	8.13979e-09			0.230345	8.13979e-09
1.44843	7.57016e-09			0.231749	7.57016e-09
1.4572	6.55982e-09			0.233152	6.55982e-09
1.46597	6.04171e-09			0.234556	6.04171e-09
1.47474	5.54734e-09			0.235959	5.54734e-09
1.48352	4.88507e-09			0.237363	4.88507e-09
1.49229	4.15788e-09			0.238766	4.15788e-09
1.50106	3.97891e-09			0.24017	3.97891e-09
1.50983	3.71824e-09			0.241573	3.71824e-09
1.5186	3.45757e-09			0.242977	3.45757e-09
1.52738	3.1384e-09			0.24438	3.1384e-09
1.53615	3.30553e-09			0.245784	3.30553e-09
1.54492	3.0585e-09			0.247187	3.0585e-09
1.55369	2.81147e-09			0.248591	2.81147e-09
1.56246	2.49499e-09			0.249994	2.49499e-09
1.57124	2.28538e-09			0.251398	2.28538e-09
1.58001	2.07576e-09			0.252801	2.07576e-09
1.58878	1.73026e-09			0.254205	1.73026e-09
1.59755	4.09156e-10			0.255608	4.09156e-10
1.60632	2.80041e-10			0.257012	2.80041e-10
1.6151	1.50926e-10			0.258415	1.50926e-10
1.62387	2.83783e-10			0.259819	2.83783e-10
1.63264	2.44348e-10			0.261222	2.44348e-10
1.64141	3.17381e-11			0.262626	3.17381e-11
1.65018	-1.80871e-10			0.26403	-1.80871e-10
1.65896	-6.19374e-10			0.265433	-6.19374e-10
1.66773	-9.28807e-10			0.266837	-9.28807e-10
1.6765	-1.23824e-09			0.26824	-1.23824e-09
1.68527	-1.44062e-09			0.269644	-1.44062e-09
1.69404	-1.7636e-09			0.271047	-1.7636e-09
1.70282	-2.08658e-09			0.272451	-2.08658e-09
1.71159	-2.88833e-09			0.273854	-2.88833e-09
1.72036	-3.11512e-09			0.275258	-3.11512e-09
1.72913	-3.34192e-09			0.276661	-3.34192e-09
1.7379	-3.69737e-09			0.278065	-3.69737e-09
1.74668	-3.95269e-09			0.279468	-3.95269e-09
1.75545	-4.20802e-09			0.280872	-4.20802e-09
1.76422	-4.5694e-09			0.282275	-4.5694e-09
1.77299	-4.62301e-09			0.283679	-4.62301e-09
1.78176	-4.07735e-09			0.285082	-4.07735e-09
1.79054	-4.013e-09			0.286486	-4.013e-09
1.79931	-4.1725e-09			0.287889	-4.1725e-09
1.80808	-4.332e-09			0.289293	-4.332e-09
1.81685	-4.55516e-09			0.290696	-4.55516e-09
1.82562	-4.77831e-09			0.2921	-4.77831e-09
1.8344	-5.10361e-09			0.293503	-5.10361e-09
1.84317	-5.00605e-09			0.294907	-5.00605e-09
1.85194	-4.65915e-09			0.29631	-4.65915e-09
1.86071	-4.59829e-09			0.297714	-4.59829e-09
1.86948	-4.78874e-09			0.299118	-4.78874e-09
1.87826	-4.97918e-09			0.300521	-4.97918e-09
1.88703	-5.1497e-09			0.301925	-5.1497e-09
1.8958	-5.32022e-09			0.303328	-5.32022e-09
1.90457	-5.55844e-09			0.304732	-5.55844e-09
1.91334	-5.79665e-09			0.306135	-5.79665e-09
1.92212	-6.14375e-09			0.307539	-6.14375e-09
1.93089	-5.83974e-09			0.308942	-5.83974e-09
1.93966	-5.97362e-09			0.310346	-5.97362e-09
1.94843	-6.1075e-09			0.311749	-6.1075e-09
1.9572	-6.28467e-09			0.313153	-6.28467e-09
1.96598	-6.46185e-09			0.314556	-6.46185e-09
1.97475	-6.55064e-09			0.31596	-6.55064e-09
1.98352	-6.63943e-09			0.317363	-6.63943e-09
1.99229	-6.76391e-09			0.318767	-6.76391e-09
2.00106	-6.90651e-09			0.32017	-6.90651e-09
2.00984	-7.18541e-09			0.321574	-7.18541e-09
2.01861	-7.46432e-09			0.322977	-7.46432e-09
2.02738	-7.50061e-09			0.324381	-7.50061e-09
2.03615	-7.6595e-09			0.325784	-7.6595e-09
2.04492	-7.98407e-09			0.327188	-7.98407e-09
2.0537	-8.30863e-09			0.328591	-8.30863e-09
2.06247	-9.19682e-09			0.329995	-9.19682e-09
2.07124	-9.27454e-09			0.331398	-9.27454e-09
2.08001	-9.43987e-09			0.332802	-9.43987e-09
2.08878	-9.68336e-09			0.334206	-9.68336e-09
2.09756	-9.92686e-09			0.335609	-9.92686e-09
2.10633	-1.01495e-08			0.337013	-1.01495e-08
2.1151	-1.03722e-08			0.338416	-1.03722e-08
2.12387	-1.09135e-08			0.33982	-1.09135e-08
2.13264	-1.13668e-08			0.341223	-1.13668e-08
2.14142	-1.18219e-08			0.342627	-1.18219e-08
2.15019	-1.19459e-08			0.34403	-1.19459e-08
2.15896	-1.21418e-08			0.345434	-1.21418e-08
2.16773	-1.24552e-08			0.346837	-1.24552e-08
2.1765	-1.27685e-08			0.348241	-1.27685e-08
2.18528	-1.34672e-08			0.349644	-1.34672e-08
2.19405	-1.35646e-08			0.351048	-1.35646e-08
2.20282	-1.37418e-08			0.352451	-1.37418e-08
2.21159	-1.36677e-08			0.353855	-1.36677e-08
2.22036	-1.36073e-08			0.355258	-1.36073e-08
2.22914	-1.38591e-08			0.356662	-1.38591e-08
2.23791	-1.41109e-08			0.358065	-1.41109e-08
2.24668	-1.45881e-08			0.359469	-1.45881e-08
2.25545	-1.51512e-08			0.360872	-1.51512e-08
2.26422	-1.54693e-08			0.362276	-1.54693e-08
2.273	-1.59896e-08			0.363679	-1.59896e-08
2.28177	-1.63316e-08			0.365083	-1.63316e-08
2.29054	-1.66137e-08			0.366486	-1.66137e-08
2.29931	-1.68958e-08			0.36789	-1.68958e-08
2.30808	-1.67991e-08			0.369294	-1.67991e-08
2.31686	-1.69828e-08			0.370697	-1.69828e-08
2.32563	-1.72626e-08			0.372101	-1.72626e-08
2.3344	-1.75423e-08			0.373504	-1.75423e-08
2.34317	-1.77886e-08			0.374908	-1.77886e-08
2.35194	-1.81174e-08			0.376311	-1.81174e-08
2.36072	-1.84461e-08			0.377715	-1.84461e-08
2.36949	-1.8967e-08			0.379118	-1.8967e-08
2.37826	-1.8911e-08			0.380522	-1.8911e-08
2.38703	-1.90355e-08			0.381925	-1.90355e-08
2.3958	-1.91211e-08			0.383329	-1.91211e-08
2.40458	-1.91482e-08			0.384732	-1.91482e-08
2.41335	-1.93592e-08			0.386136	-1.93592e-08
2.42212	-1.95702e-08			0.387539	-1.95702e-08
2.43089	-1.99281e-08			0.388943	-1.99281e-08
2.43966	-2.0286e-08			0.390346	-2.0286e-08
2.44844	-2.08637e-08			0.39175	-2.08637e-08
2.45721	-2.08865e-08			0.393153	-2.08865e-08
2.46598	-2.10187e-08			0.394557	-2.10187e-08
2.47475	-2.12609e-08			0.39596	-2.12609e-08
2.48352	-2.1503e-08			0.397364	-2.1503e-08
2.4923	-2.19101e-08			0.398767	-2.19101e-08
2.50107	-2.17948e-08			0.400171	-2.17948e-08
2.50984	-2.19713e-08			0.401574	-2.19713e-08
2.51861	-2.2195e-08			0.402978	-2.2195e-08
2.52738	-2.24188e-08			0.404382	-2.24188e-08
2.53616	-2.2503e-08			0.405785	-2.2503e-08
2.54493	-2.27035e-08			0.407189	-2.27035e-08
2.5537	-2.31718e-08			0.408592	-2.31718e-08
2.56247	-2.36401e-08			0.409996	-2.36401e-08
2.57124	-2.40458e-08			0.411399	-2.40458e-08
2.58002	-2.36404e-08			0.412803	-2.36404e-08
2.58879	-2.38083e-08			0.414206	-2.38083e-08
2.59756	-2.38559e-08			0.41561	-2.38559e-08
2.60633	-2.39937e-08			0.417013	-2.39937e-08
2.6151	-2.4297e-08			0.418417	-2.4297e-08
2.62388	-2.46003e-08			0.41982	-2.46003e-08
2.63265	-2.51143e-08			0.421224	-2.51143e-08
2.64142	-2.53224e-08			0.422627	-2.53224e-08
2.65019	-2.55305e-08			0.424031	-2.55305e-08
2.65896	-2.58668e-08			0.425434	-2.58668e-08
2.66774	-2.59071e-08			0.426838	-2.59071e-08
2.67651	-2.59474e-08			0.428241	-2.59474e-08
2.68528	-2.5847e-08			0.429645	-2.5847e-08
2.69405	-2.60536e-08			0.431048	-2.60536e-08
2.70282	-2.62603e-08			0.432452	-2.62603e-08
2.7116	-2.63965e-08			0.433855	-2.63965e-08
2.72037	-2.65545e-08			0.435259	-2.65545e-08
2.72914	-2.68334e-08			0.436662	-2.68334e-08
2.73791	-2.71124e-08			0.438066	-2.71124e-08
2.74668	-2.7728e-08			0.43947	-2.7728e-08
2.75546	-2.77159e-08			0.440873	-2.77159e-08
2.76423	-2.69214e-08			0.442277	-2.69214e-08
2.773	-2.71013e-08			0.44368	-2.71013e-08
2.78177	-2.73032e-08			0.445084	-2.73032e-08
2.79054	-2.75051e-08			0.446487	-2.75051e-08
2.79932	-2.7543e-08			0.447891	-2.7543e-08
2.80809	-2.77175e-08			0.449294	-2.77175e-08
2.81686	-2.78921e-08			0.450698	-2.78921e-08
2.82563	-2.78633e-08			0.452101	-2.78633e-08
2.8344	-2.78004e-08			0.453505	-2.78004e-08
2.84318	-2.79579e-08			0.454908	-2.79579e-08
2.85195	-2.81154e-08			0.456312	-2.81154e-08
2.86072	-2.82667e-08			0.457715	-2.82667e-08
2.86949	-2.84864e-08			0.459119	-2.84864e-08
2.87826	-2.87061e-08			0.460522	-2.87061e-08
2.88704	-2.88595e-08			0.461926	-2.88595e-08
2.89581	-2.90705e-08			0.463329	-2.90705e-08
2.90458	-2.92816e-08			0.464733	-2.92816e-08
2.91335	-2.95822e-08			0.466136	-2.95822e-08
2.92212	-2.98828e-08			0.46754	-2.98828e-08
2.9309	-3.06493e-08			0.468943	-3.06493e-08
2.93967	-3.09515e-08			0.470347	-3.09515e-08
2.94844	-3.11151e-08			0.47175	-3.11151e-08
2.95721	-3.089e-08			0.473154	-3.089e-08
2.96598	-3.11409e-08			0.474558	-3.11409e-08
2.97476	-3.13917e-08			0.475961	-3.13917e-08
2.98353	-3.17255e-08			0.477365	-3.17255e-08
2.9923	-3.24264e-08			0.478768	-3.24264e-08
3.00107	-3.28818e-08			0.480172	-3.28818e-08
3.00984	-3.35028e-08			0.481575	-3.35028e-08
3.01862	-3.37966e-08			0.482979	-3.37966e-08
3.02739	-3.40904e-08			0.484382	-3.40904e-08
3.03616	-3.44717e-08			0.485786	-3.44717e-08
3.04493	-3.49161e-08			0.487189	-3.49161e-08
3.0537	-3.53534e-08			0.488593	-3.53534e-08
3.06248	-3.58505e-08			0.489996	-3.58505e-08
3.07125	-3.62844e-08			0.4914	-3.62844e-08
3.08002	-3.64915e-08			0.492803	-3.64915e-08
3.08879	-3.66985e-08			0.494207	-3.66985e-08
3.09756	-3.67134e-08			0.49561	-3.67134e-08
3.10634	-3.67946e-08			0.497014	-3.67946e-08
3.11511	-3.70351e-08			0.498417	-3.70351e-08
3.12388	-3.72757e-08			0.499821	-3.72757e-08
3.13265	-3.76613e-08			0.501224	-3.76613e-08
3.14142	-3.78953e-08			0.502628	-3.78953e-08
3.1502	-3.81156e-08			0.504031	-3.81156e-08
3.15897	-3.83289e-08			0.505435	-3.83289e-08
3.16774	-3.85422e-08			0.506838	-3.85422e-08
3.17651	-3.88355e-08			0.508242	-3.88355e-08
3.18528	-3.92021e-08			0.509646	-3.92021e-08
3.19406	-3.97354e-08			0.511049	-3.97354e-08
3.20283	-4.02306e-08			0.512453	-4.02306e-08
3.2116	-4.04691e-08			0.513856	-4.04691e-08
3.22037	-4.07076e-08			0.51526	-4.07076e-08
3.22914	-4.09834e-08			0.516663	-4.09834e-08
3.23792	-4.10812e-08			0.518067	-4.10812e-08
3.24669	-4.10497e-08			0.51947	-4.10497e-08
3.25546	-4.11719e-08			0.520874	-4.11719e-08
3.26423	-4.17465e-08			0.522277	-4.17465e-08
3.273	-4.23211e-08			0.523681	-4.23211e-08
3.28178	-4.28067e-08			0.525084	-4.28067e-08
3.29055	-4.26529e-08			0.526488	-4.26529e-08
3.29932	-4.27067e-08			0.527891	-4.27067e-08
3.30809	-4.28006e-08			0.529295	-4.28006e-08
3.31686	-4.29685e-08			0.530698	-4.29685e-08
3.32564	-4.31364e-08			0.532102	-4.31364e-08
3.33441	-4.33135e-08			0.533505	-4.33135e-08
3.34318	-4.34905e-08			0.534909	-4.34905e-08
3.35195	-4.35884e-08			0.536312	-4.35884e-08
3.36072	-4.34151e-08			0.537716	-4.34151e-08
3.3695	-4.3514e-08			0.539119	-4.3514e-08
3.37827	-4.37574e-08			0.540523	-4.37574e-08
3.38704	-4.40008e-08			0.541926	-4.40008e-08
3.39581	-4.43595e-08			0.54333	-4.43595e-08
3.40458	-4.4321e-08			0.544734	-4.4321e-08
3.41336	-4.41565e-08			0.546137	-4.41565e-08
3.42213	-4.45334e-08			0.547541	-4.45334e-08
3.4309	-4.49103e-08			0.548944	-4.49103e-08
3.43967	-4.54997e-08			0.550348	-4.54997e-08
3.44844	-4.55007e-08			0.551751	-4.55007e-08
3.45722	-4.56566e-08			0.553155	-4.56566e-08
3.46599	-4.58126e-08			0.554558	-4.58126e-08
3.47476	-4.58289e-08			0.555962	-4.58289e-08
3.48353	-4.5989e-08			0.557365	-4.5989e-08
3.4923	-4.61861e-08			0.558769	-4.61861e-08
3.50108	-4.63832e-08			0.560172	-4.63832e-08
3.50985	-4.63981e-08			0.561576	-4.63981e-08
3.51862	-4.6557e-08			0.562979	-4.6557e-08
3.52739	-4.67626e-08			0.564383	-4.67626e-08
3.53616	-4.70581e-08			0.565786	-4.70581e-08
3.54494	-4.73537e-08			0.56719	-4.73537e-08
3.55371	-4.73138e-08			0.568593	-4.73138e-08
3.56248	-4.74533e-08			0.569997	-4.74533e-08
3.57125	-4.77281e-08			0.5714	-4.77281e-08
3.58002	-4.80029e-08			0.572804	-4.80029e-08
3.5888	-4.83477e-08			0.574207	-4.83477e-08
3.59757	-4.84719e-08			0.575611	-4.84719e-08
3.60634	-4.85961e-08			0.577014	-4.85961e-08
3.61511	-4.86633e-08			0.578418	-4.86633e-08
3.62388	-4.88076e-08			0.579822	-4.88076e-08
3.63266	-4.89518e-08			0.581225	-4.89518e-08
3.64143	-4.91561e-08			0.582629	-4.91561e-08
3.6502	-4.94832e-08			0.584032	-4.94832e-08
3.65897	-4.98104e-08			0.585436	-4.98104e-08
3.66774	-5.02647e-08			0.586839	-5.02647e-08
3.67652	-5.10181e-08			0.588243	-5.10181e-08
3.68529	-5.10439e-08			0.589646	-5.10439e-08
3.69406	-5.10696e-08			0.59105	-5.10696e-08
3.70283	-5.12604e-08			0.592453	-5.12604e-08
3.7116	-5.14871e-08			0.593857	-5.14871e-08
3.72038	-5.17137e-08			0.59526	-5.17137e-08
3.72915	-5.23281e-08			0.596664	-5.23281e-08
3.73792	-5.24129e-08			0.598067	-5.24129e-08
3.74669	-5.25717e-08			0.599471	-5.25717e-08
3.75546	-5.28613e-08			0.600874	-5.28613e-08
3.76424	-5.31509e-08			0.602278	-5.31509e-08
3.77301	-5.3952e-08			0.603681	-5.3952e-08
3.78178	-5.39177e-08			0.605085	-5.39177e-08
3.79055	-5.40622e-08			0.606488	-5.40622e-08
3.79932	-5.45628e-08			0.607892	-5.45628e-08
3.8081	-5.50635e-08			0.609295	-5.50635e-08
3.81687	-5.54031e-08			0.610699	-5.54031e-08
3.82564	-5.56228e-08			0.612102	-5.56228e-08
3.83441	-5.58424e-08			0.613506	-5.58424e-08
3.84318	-5.61033e-08			0.61491	-5.61033e-08
3.85196	-5.67777e-08			0.616313	-5.67777e-08
3.86073	-5.74657e-08			0.617717	-5.74657e-08
3.8695	-5.74229e-08			0.61912	-5.74229e-08
3.87827	-5.75519e-08			0.620524	-5.75519e-08
3.88704	-5.77513e-08			0.621927	-5.77513e-08
3.89582	-5.81031e-08			0.623331	-5.81031e-08
3.90459	-5.8455e-08			0.624734	-5.8455e-08
3.91336	-5.8948e-08			0.626138	-5.8948e-08
3.92213	-5.93633e-08			0.627541	-5.93633e-08
3.9309	-5.99099e-08			0.628945	-5.99099e-08
3.93968	-6.05561e-08			0.630348	-6.05561e-08
3.94845	-6.07445e-08			0.631752	-6.07445e-08
3.95722	-6.09447e-08			0.633155	-6.09447e-08
3.96599	-6.1145e-08			0.634559	-6.1145e-08
3.97476	-6.13936e-08			0.635962	-6.13936e-08
3.98354	-6.16421e-08			0.637366	-6.16421e-08
3.99231	-6.19899e-08			0.638769	-6.19899e-08
4.00108	-6.23762e-08			0.640173	-6.23762e-08
4.00985	-6.34656e-08			0.641576	-6.34656e-08
4.01862	-6.4278e-08			0.64298	-6.4278e-08
4.0274	-6.43513e-08			0.644383	-6.43513e-08
4.03617	-6.45259e-08			0.645787	-6.45259e-08
4.04494	-6.47816e-08			0.64719	-6.47816e-08
4.05371	-6.50372e-08			0.648594	-6.50372e-08
4.06248	-6.62823e-08			0.649998	-6.62823e-08
4.07126	-6.70608e-08			0.651401	-6.70608e-08
4.08003	-6.75657e-08			0.652805	-6.75657e-08
4.0888	-6.78835e-08			0.654208	-6.78835e-08
4.09757	-6.82055e-08			0.655612	-6.82055e-08
4.10634	-6.85274e-08			0.657015	-6.85274e-08
4.11512	-6.90916e-08			0.658419	-6.90916e-08
4.12389	-6.94744e-08			0.659822	-6.94744e-08
4.13266	-7.00218e-08			0.661226	-7.00218e-08
4.14143	-6.97026e-08			0.662629	-6.97026e-08
4.1502	-6.97932e-08			0.664033	-6.97932e-08
4.15898	-7.00651e-08			0.665436	-7.00651e-08
4.16775	-7.0337e-08			0.66684	-7.0337e-08
4.17652	-7.09319e-08			0.668243	-7.09319e-08
4.18529	-7.16987e-08			0.669647	-7.16987e-08
4.19406	-7.2328e-08			0.67105	-7.2328e-08
4.20284	-7.28129e-08			0.672454	-7.28129e-08
4.21161	-7.30278e-08			0.673857	-7.30278e-08
4.22038	-7.32428e-08			0.675261	-7.32428e-08
4.22915	-7.36399e-08			0.676664	-7.36399e-08
4.23792	-7.39614e-08			0.678068	-7.39614e-08
4.2467	-7.40408e-08			0.679471	-7.40408e-08
4.25547	-7.42438e-08			0.680875	-7.42438e-08
4.26424	-7.4461e-08			0.682278	-7.4461e-08
4.27301	-7.46783e-08			0.683682	-7.46783e-08
4.28178	-7.43075e-08			0.685086	-7.43075e-08
4.29056	-7.45442e-08			0.686489	-7.45442e-08
4.29933	-7.4781e-08			0.687893	-7.4781e-08
4.3081	-7.52065e-08			0.689296	-7.52065e-08
4.31687	-7.52287e-08			0.6907	-7.52287e-08
4.32564	-7.50759e-08			0.692103	-7.50759e-08
4.33442	-7.52354e-08			0.693507	-7.52354e-08
4.34319	-7.54562e-08			0.69491	-7.54562e-08
4.35196	-7.56769e-08			0.696314	-7.56769e-08
4.36073	-7.5959e-08			0.697717	-7.5959e-08
4.3695	-7.70313e-08			0.699121	-7.70313e-08
4.37828	-7.71065e-08			0.700524	-7.71065e-08
4.38705	-7.64646e-08			0.701928	-7.64646e-08
4.39582	-7.65517e-08			0.703331	-7.65517e-08
4.40459	-7.67572e-08			0.704735	-7.67572e-08
4.41336	-7.71561e-08			0.706138	-7.71561e-08
4.42214	-7.75551e-08			0.707542	-7.75551e-08
4.43091	-7.78858e-08			0.708945	-7.78858e-08
4.43968	-7.89963e-08			0.710349	-7.89963e-08
4.44845	-7.90347e-08			0.711752	-7.90347e-08
4.45722	-7.92743e-08			0.713156	-7.92743e-08
4.466	-7.95139e-08			0.714559	-7.95139e-08
4.47477	-7.99413e-08			0.715963	-7.99413e-08
4.48354	-7.99777e-08			0.717366	-7.99777e-08
4.49231	-8.02094e-08			0.71877	-8.02094e-08
4.50108	-8.04411e-08			0.720174	-8.04411e-08
4.50986	-8.10944e-08			0.721577	-8.10944e-08
4.51863	-8.13043e-08			0.722981	-8.13043e-08
4.5274	-8.15048e-08			0.724384	-8.15048e-08
4.53617	-8.1795e-08			0.725788	-8.1795e-08
4.54494	-8.20851e-08			0.727191	-8.20851e-08
4.55372	-8.31592e-08			0.728595	-8.31592e-08
4.56249	-8.37637e-08			0.729998	-8.37637e-08
4.57126	-8.40034e-08			0.731402	-8.40034e-08
4.58003	-8.42431e-08			0.732805	-8.42431e-08
4.5888	-8.46552e-08			0.734209	-8.46552e-08
4.59758	-8.48932e-08			0.735612	-8.48932e-08
4.60635	-8.51313e-08			0.737016	-8.51313e-08
4.61512	-8.50455e-08			0.738419	-8.50455e-08
4.62389	-8.50811e-08			0.739823	-8.50811e-08
4.63266	-8.52308e-08			0.741226	-8.52308e-08
4.64144	-8.5508e-08			0.74263	-8.5508e-08
4.65021	-8.57852e-08			0.744033	-8.57852e-08
4.65898	-8.619e-08			0.745437	-8.619e-08
4.66775	-8.66241e-08			0.74684	-8.66241e-08
4.67652	-8.70583e-08			0.748244	-8.70583e-08
4.6853	-8.80595e-08			0.749647	-8.80595e-08
4.69407	-8.78821e-08			0.751051	-8.78821e-08
4.70284	-8.79809e-08			0.752454	-8.79809e-08
4.71161	-8.83893e-08			0.753858	-8.83893e-08
4.72038	-8.87976e-08			0.755262	-8.87976e-08
4.72916	-8.98839e-08			0.756665	-8.98839e-08
4.73793	-9.02643e-08			0.758069	-9.02643e-08
4.7467	-9.06157e-08			0.759472	-9.06157e-08
4.75547	-9.09672e-08			0.760876	-9.09672e-08
4.76424	-9.13966e-08			0.762279	-9.13966e-08
4.77302	-9.15334e-08			0.763683	-9.15334e-08
4.78179	-9.17509e-08			0.765086	-9.17509e-08
4.79056	-9.19683e-08			0.76649	-9.19683e-08
4.79933	-9.22665e-08			0.767893	-9.22665e-08
4.8081	-9.35639e-08			0.769297	-9.35639e-08
4.81688	-9.41726e-08			0.7707	-9.41726e-08
4.82565	-9.40487e-08			0.772104	-9.40487e-08
4.83442	-9.41697e-08			0.773507	-9.41697e-08
4.84319	-9.45597e-08			0.774911	-9.45597e-08
4.85196	-9.49497e-08			0.776314	-9.49497e-08
4.86074	-9.58008e-08			0.777718	-9.58008e-08
4.86951	-9.60599e-08			0.779121	-9.60599e-08
4.87828	-9.67814e-08			0.780525	-9.67814e-08
4.88705	-9.72091e-08			0.781928	-9.72091e-08
4.89582	-9.74041e-08			0.783332	-9.74041e-08
4.9046	-9.76813e-08			0.784735	-9.76813e-08
4.91337	-9.79585e-08			0.786139	-9.79585e-08
4.92214	-9.83768e-08			0.787542	-9.83768e-08
4.93091	-9.87081e-08			0.788946	-9.87081e-08
4.93968	-9.90395e-08			0.79035	-9.90395e-08
4.94846	-9.95415e-08			0.791753	-9.95415e-08
4.95723	-9.92973e-08			0.793157	-9.92973e-08
4.966	-9.92145e-08			0.79456	-9.92145e-08
4.97477	-9.93937e-08			0.795964	-9.93937e-08
4.98354	-9.99461e-08			0.797367	-9.99461e-08
4.99232	-1.00499e-07			0.798771	-1.00499e-07
5.00109	-1.00444e-07			0.800174	-1.00444e-07
5.00986	-1.00366e-07			0.801578	-1.00366e-07
5.01863	-1.00473e-07			0.802981	-1.00473e-07
5.0274	-1.00579e-07			0.804385	-1.00579e-07
5.03618	-1.00552e-07			0.805788	-1.00552e-07
5.04495	-1.00787e-07			0.807192	-1.00787e-07
5.05372	-1.01023e-07			0.808595	-1.01023e-07
5.06249	-1.01224e-07			0.809999	-1.01224e-07
5.07126	-1.01217e-07			0.811402	-1.01217e-07
5.08004	-1.01461e-07			0.812806	-1.01461e-07
5.08881	-1.01705e-07			0.814209	-1.01705e-07
5.09758	-1.02029e-07			0.815613	-1.02029e-07
5.10635	-1.01913e-07			0.817016	-1.01913e-07
5.11512	-1.02033e-07			0.81842	-1.02033e-07
5.1239	-1.02231e-07			0.819823	-1.02231e-07
5.13267	-1.02594e-07			0.821227	-1.02594e-07
5.14144	-1.02958e-07			0.82263	-1.02958e-07
5.15021	-1.03036e-07			0.824034	-1.03036e-07
5.15898	-1.03181e-07			0.825438	-1.03181e-07
5.16776	-1.03433e-07			0.826841	-1.03433e-07
5.17653	-1.03685e-07			0.828245	-1.03685e-07
5.1853	-1.04334e-07			0.829648	-1.04334e-07
5.19407	-1.05521e-07			0.831052	-1.05521e-07
5.20284	-1.05446e-07			0.832455	-1.05446e-07
5.21162	-1.0564e-07			0.833859	-1.0564e-07
5.22039	-1.05863e-07			0.835262	-1.05863e-07
5.22916	-1.06086e-07			0.836666	-1.06086e-07
5.23793	-1.06589e-07			0.838069	-1.06589e-07
5.2467	-1.07183e-07			0.839473	-1.07183e-07
5.25548	-1.07909e-07			0.840876	-1.07909e-07
5.26425	-1.08249e-07			0.84228	-1.08249e-07
5.27302	-1.08589e-07			0.843683	-1.08589e-07
5.28179	-1.09186e-07			0.845087	-1.09186e-07
5.29056	-1.094e-07			0.84649	-1.094e-07
5.29934	-1.09614e-07			0.847894	-1.09614e-07
5.30811	-1.09875e-07			0.849297	-1.09875e-07
5.31688	-1.10333e-07			0.850701	-1.10333e-07
5.32565	-1.10957e-07			0.852104	-1.10957e-07
5.33442	-1.11198e-07			0.853508	-1.11198e-07
5.3432	-1.11523e-07			0.854911	-1.11523e-07
5.35197	-1.11848e-07			0.856315	-1.11848e-07
5.36074	-1.12078e-07			0.857718	-1.12078e-07
5.36951	-1.12589e-07			0.859122	-1.12589e-07
5.37828	-1.12933e-07			0.860526	-1.12933e-07
5.38706	-1.13235e-07			0.861929	-1.13235e-07
5.39583	-1.13644e-07			0.863333	-1.13644e-07
5.4046	-1.14025e-07			0.864736	-1.14025e-07
5.41337	-1.14406e-07			0.86614	-1.14406e-07
5.42214	-1.1515e-07			0.867543	-1.1515e-07
5.43092	-1.15669e-07			0.868947	-1.15669e-07
5.43969	-1.16188e-07			0.87035	-1.16188e-07
5.44846	-1.16683e-07			0.871754	-1.16683e-07
5.45723	-1.17223e-07			0.873157	-1.17223e-07
5.466	-1.17797e-07			0.874561	-1.17797e-07
5.47478	-1.18104e-07			0.875964	-1.18104e-07
5.48355	-1.19169e-07			0.877368	-1.19169e-07
5.49232	-1.19754e-07			0.878771	-1.19754e-07
5.50109	-1.20013e-07			0.880175	-1.20013e-07
5.50986	-1.20273e-07			0.881578	-1.20273e-07
5.51864	-1.20666e-07			0.882982	-1.20666e-07
5.52741	-1.21263e-07			0.884385	-1.21263e-07
5.53618	-1.22219e-07			0.885789	-1.22219e-07
5.54495	-1.22964e-07			0.887192	-1.22964e-07
5.55372	-1.23398e-07			0.888596	-1.23398e-07
5.5625	-1.23831e-07			0.889999	-1.23831e-07
5.57127	-1.2408e-07			0.891403	-1.2408e-07
5.58004	-1.24713e-07			0.892806	-1.24713e-07
5.58881	-1.25485e-07			0.89421	-1.25485e-07
5.59758	-1.25784e-07			0.895614	-1.25784e-07
5.60636	-1.26083e-07			0.897017	-1.26083e-07
5.61513	-1.26512e-07			0.898421	-1.26512e-07
5.6239	-1.26795e-07			0.899824	-1.26795e-07
5.63267	-1.27356e-07			0.901228	-1.27356e-07
5.64144	-1.28126e-07			0.902631	-1.28126e-07
5.65022	-1.28395e-07			0.904035	-1.28395e-07
5.65899	-1.28663e-07			0.905438	-1.28663e-07
5.66776	-1.29522e-07			0.906842	-1.29522e-07
5.67653	-1.30106e-07			0.908245	-1.30106e-07
5.6853	-1.30579e-07			0.909649	-1.30579e-07
5.69408	-1.31051e-07			0.911052	-1.31051e-07
5.70285	-1.30971e-07			0.912456	-1.30971e-07
5.71162	-1.31061e-07			0.913859	-1.31061e-07
5.72039	-1.31151e-07			0.915263	-1.31151e-07
5.72916	-1.31453e-07			0.916666	-1.31453e-07
5.73794	-1.31754e-07			0.91807	-1.31754e-07
5.74671	-1.32355e-07			0.919473	-1.32355e-07
5.75548	-1.33114e-07			0.920877	-1.33114e-07
5.76425	-1.33364e-07			0.92228	-1.33364e-07
5.77302	-1.33425e-07			0.923684	-1.33425e-07
5.7818	-1.33615e-07			0.925087	-1.33615e-07
5.79057	-1.33965e-07			0.926491	-1.33965e-07
5.79934	-1.34315e-07			0.927894	-1.34315e-07
5.80811	-1.34732e-07			0.929298	-1.34732e-07
5.81688	-1.35149e-07			0.930702	-1.35149e-07
5.82566	-1.35485e-07			0.932105	-1.35485e-07
5.83443	-1.35266e-07			0.933509	-1.35266e-07
5.8432	-1.35357e-07			0.934912	-1.35357e-07
5.85197	-1.3559e-07			0.936316	-1.3559e-07
5.86074	-1.35822e-07			0.937719	-1.35822e-07
5.86952	-1.36247e-07			0.939123	-1.36247e-07
5.87829	-1.36384e-07			0.940526	-1.36384e-07
5.88706	-1.36555e-07			0.94193	-1.36555e-07
5.89583	-1.36309e-07			0.943333	-1.36309e-07
5.9046	-1.3635e-07			0.944737	-1.3635e-07
5.91338	-1.36391e-07			0.94614	-1.36391e-07
5.92215	-1.36476e-07			0.947544	-1.36476e-07
5.93092	-1.36714e-07			0.948947	-1.36714e-07
5.93969	-1.36951e-07			0.950351	-1.36951e-07
5.94846	-1.36992e-07			0.951754	-1.36992e-07
5.95724	-1.37297e-07			0.953158	-1.37297e-07
5.96601	-1.37603e-07			0.954561	-1.37603e-07
5.97478	-1.38016e-07			0.955965	-1.38016e-07
5.98355	-1.3907e-07			0.957368	-1.3907e-07
5.99232	-1.39222e-07			0.958772	-1.39222e-07
6.0011	-1.39452e-07			0.960175	-1.39452e-07
6.00987	-1.39682e-07			0.961579	-1.39682e-07
6.01864	-1.40133e-07			0.962982	-1.40133e-07
6.02741	-1.40585e-07			0.964386	-1.40585e-07
6.03618	-1.40954e-07			0.96579	-1.40954e-07
6.04496	-1.41008e-07			0.967193	-1.41008e-07
6.05373	-1.41168e-07			0.968597	-1.41168e-07
6.0625	-1.41605e-07			0.97	-1.41605e-07
6.07127	-1.42043e-07			0.971404	-1.42043e-07
6.08004	-1.42406e-07			0.972807	-1.42406e-07
6.08882	-1.42769e-07			0.974211	-1.42769e-07
6.09759	-1.43154e-07			0.975614	-1.43154e-07
6.10636	-1.43444e-07			0.977018	-1.43444e-07
6.11513	-1.43735e-07			0.978421	-1.43735e-07
6.1239	-1.44232e-07			0.979825	-1.44232e-07
6.13268	-1.4457e-07			0.981228	-1.4457e-07
6.14145	-1.45334e-07			0.982632	-1.45334e-07
6.15022	-1.45803e-07			0.984035	-1.45803e-07
6.15899	-1.45949e-07			0.985439	-1.45949e-07
6.16776	-1.46233e-07			0.986842	-1.46233e-07
6.17654	-1.46517e-07			0.988246	-1.46517e-07
6.18531	-1.46758e-07			0.989649	-1.46758e-07
6.19408	-1.46999e-07			0.991053	-1.46999e-07
6.20285	-1.47866e-07			0.992456	-1.47866e-07
6.21162	-1.48499e-07			0.99386	-1.48499e-07
6.2204	-1.48997e-07			0.995263	-1.48997e-07
6.22917	-1.4928e-07			0.996667	-1.4928e-07
6.23794	-1.49075e-07			0.99807	-1.49075e-07
6.24671	-1.4923e-07			0.999474	-1.4923e-07
6.25548	-1.49418e-07			1.00088	-1.49418e-07
6.26426	-1.49933e-07			1.00228	-1.49933e-07
6.27303	-1.50447e-07			1.00368	-1.50447e-07
6.2818	-1.51871e-07			1.00509	-1.51871e-07
6.29057	-1.52168e-07			1.00649	-1.52168e-07
6.29934	-1.51522e-07			1.0079	-1.51522e-07
6.30812	-1.5197e-07			1.0093	-1.5197e-07
6.31689	-1.52418e-07			1.0107	-1.52418e-07
6.32566	-1.53168e-07			1.01211	-1.53168e-07
6.33443	-1.54495e-07			1.01351	-1.54495e-07
6.3432	-1.5472e-07			1.01491	-1.5472e-07
6.35198	-1.54945e-07			1.01632	-1.54945e-07
6.36075	-1.55464e-07			1.01772	-1.55464e-07
6.36952	-1.55871e-07			1.01912	-1.55871e-07
6.37829	-1.56826e-07			1.02053	-1.56826e-07
6.38706	-1.57364e-07			1.02193	-1.57364e-07
6.39584	-1.58053e-07			1.02333	-1.58053e-07
6.40461	-1.58323e-07			1.02474	-1.58323e-07
6.41338	-1.58713e-07			1.02614	-1.58713e-07
6.42215	-1.59614e-07			1.02754	-1.59614e-07
6.43092	-1.59816e-07			1.02895	-1.59816e-07
6.4397	-1.60042e-07			1.03035	-1.60042e-07
6.44847	-1.60269e-07			1.03175	-1.60269e-07
6.45724	-1.60488e-07			1.03316	-1.60488e-07
6.46601	-1.60708e-07			1.03456	-1.60708e-07
6.47478	-1.6104e-07			1.03597	-1.6104e-07
6.48356	-1.61892e-07			1.03737	-1.61892e-07
6.49233	-1.62336e-07			1.03877	-1.62336e-07
6.5011	-1.62578e-07			1.04018	-1.62578e-07
6.50987	-1.62821e-07			1.04158	-1.62821e-07
6.51864	-1.6323e-07			1.04298	-1.6323e-07
6.52742	-1.6321e-07			1.04439	-1.6321e-07
6.53619	-1.63041e-07			1.04579	-1.63041e-07
6.54496	-1.62825e-07			1.04719	-1.62825e-07
6.55373	-1.62943e-07			1.0486	-1.62943e-07
6.5625	-1.6323e-07			1.05	-1.6323e-07
6.57128	-1.63516e-07			1.0514	-1.63516e-07
6.58005	-1.6498e-07			1.05281	-1.6498e-07
6.58882	-1.65238e-07			1.05421	-1.65238e-07
6.59759	-1.65496e-07			1.05561	-1.65496e-07
6.60636	-1.65858e-07			1.05702	-1.65858e-07
6.61514	-1.65259e-07			1.05842	-1.65259e-07
6.62391	-1.65336e-07			1.05983	-1.65336e-07
6.63268	-1.65555e-07			1.06123	-1.65555e-07
6.64145	-1.65774e-07			1.06263	-1.65774e-07
6.65022	-1.66509e-07			1.06404	-1.66509e-07
6.659	-1.66767e-07			1.06544	-1.66767e-07
6.66777	-1.67025e-07			1.06684	-1.67025e-07
6.67654	-1.67601e-07			1.06825	-1.67601e-07
6.68531	-1.67783e-07			1.06965	-1.67783e-07
6.69408	-1.6803e-07			1.07105	-1.6803e-07
6.70286	-1.68277e-07			1.07246	-1.68277e-07
6.71163	-1.68893e-07			1.07386	-1.68893e-07
6.7204	-1.69147e-07			1.07526	-1.69147e-07
6.72917	-1.69514e-07			1.07667	-1.69514e-07
6.73794	-1.70601e-07			1.07807	-1.70601e-07
6.74672	-1.71487e-07			1.07947	-1.71487e-07
6.75549	-1.71417e-07			1.08088	-1.71417e-07
6.76426	-1.7186e-07			1.08228	-1.7186e-07
6.77303	-1.72302e-07			1.08369	-1.72302e-07
6.7818	-1.73011e-07			1.08509	-1.73011e-07
6.79058	-1.73369e-07			1.08649	-1.73369e-07
6.79935	-1.73782e-07			1.0879	-1.73782e-07
6.80812	-1.74362e-07			1.0893	-1.74362e-07
6.81689	-1.74065e-07			1.0907	-1.74065e-07
6.82566	-1.7425e-07			1.09211	-1.7425e-07
6.83444	-1.74472e-07			1.09351	-1.74472e-07
6.84321	-1.74693e-07			1.09491	-1.74693e-07
6.85198	-1.75575e-07			1.09632	-1.75575e-07
6.86075	-1.76578e-07			1.09772	-1.76578e-07
6.86952	-1.76934e-07			1.09912	-1.76934e-07
6.8783	-1.77827e-07			1.10053	-1.77827e-07
6.88707	-1.78401e-07			1.10193	-1.78401e-07
6.89584	-1.79112e-07			1.10333	-1.79112e-07
6.90461	-1.79822e-07			1.10474	-1.79822e-07
6.91338	-1.8019e-07			1.10614	-1.8019e-07
6.92216	-1.80443e-07			1.10755	-1.80443e-07
6.93093	-1.80697e-07			1.10895	-1.80697e-07
6.9397	-1.80983e-07			1.11035	-1.80983e-07
6.94847	-1.81268e-07			1.11176	-1.81268e-07
6.95724	-1.81524e-07			1.11316	-1.81524e-07
6.96602	-1.8178e-07			1.11456	-1.8178e-07
6.97479	-1.81918e-07			1.11597	-1.81918e-07
6.98356	-1.82318e-07			1.11737	-1.82318e-07
6.99233	-1.82718e-07			1.11877	-1.82718e-07
7.0011	-1.83379e-07			1.12018	-1.83379e-07
7.00988	-1.83992e-07			1.12158	-1.83992e-07
7.01865	-1.84519e-07			1.12298	-1.84519e-07
7.02742	-1.84992e-07			1.12439	-1.84992e-07
7.03619	-1.85377e-07			1.12579	-1.85377e-07
7.04496	-1.85686e-07			1.12719	-1.85686e-07
7.05374	-1.85994e-07			1.1286	-1.85994e-07
7.06251	-1.86467e-07			1.13	-1.86467e-07
7.07128	-1.87127e-07			1.1314	-1.87127e-07
7.08005	-1.87562e-07			1.13281	-1.87562e-07
7.08882	-1.88244e-07			1.13421	-1.88244e-07
7.0976	-1.88365e-07			1.13562	-1.88365e-07
7.10637	-1.88559e-07			1.13702	-1.88559e-07
7.11514	-1.88768e-07			1.13842	-1.88768e-07
7.12391	-1.88977e-07			1.13983	-1.88977e-07
7.13268	-1.89529e-07			1.14123	-1.89529e-07
7.14146	-1.9078e-07			1.14263	-1.9078e-07
7.15023	-1.91063e-07			1.14404	-1.91063e-07
7.159	-1.91804e-07			1.14544	-1.91804e-07
7.16777	-1.92545e-07			1.14684	-1.92545e-07
7.17654	-1.93393e-07			1.14825	-1.93393e-07
7.18532	-1.93661e-07			1.14965	-1.93661e-07
7.19409	-1.93929e-07			1.15105	-1.93929e-07
7.20286	-1.94265e-07			1.15246	-1.94265e-07
7.21163	-1.95116e-07			1.15386	-1.95116e-07
7.2204	-1.9562e-07			1.15526	-1.9562e-07
7.22918	-1.95852e-07			1.15667	-1.95852e-07
7.23795	-1.96083e-07			1.15807	-1.96083e-07
7.24672	-1.96528e-07			1.15948	-1.96528e-07
7.25549	-1.97356e-07			1.16088	-1.97356e-07
7.26426	-1.98471e-07			1.16228	-1.98471e-07
7.27304	-1.98754e-07			1.16369	-1.98754e-07
7.28181	-1.99563e-07			1.16509	-1.99563e-07
7.29058	-2.0006e-07			1.16649	-2.0006e-07
7.29935	-2.00404e-07			1.1679	-2.00404e-07
7.30812	-2.00683e-07			1.1693	-2.00683e-07
7.3169	-2.00962e-07			1.1707	-2.00962e-07
7.32567	-2.01286e-07			1.17211	-2.01286e-07
7.33444	-2.01611e-07			1.17351	-2.01611e-07
7.34321	-2.0214e-07			1.17491	-2.0214e-07
7.35198	-2.02266e-07			1.17632	-2.02266e-07
7.36076	-2.02461e-07			1.17772	-2.02461e-07
7.36953	-2.03069e-07			1.17912	-2.03069e-07
7.3783	-2.03677e-07			1.18053	-2.03677e-07
7.38707	-2.04794e-07			1.18193	-2.04794e-07
7.39584	-2.04961e-07			1.18334	-2.04961e-07
7.40462	-2.05177e-07			1.18474	-2.05177e-07
7.41339	-2.05392e-07			1.18614	-2.05392e-07
7.42216	-2.06224e-07			1.18755	-2.06224e-07
7.43093	-2.06706e-07			1.18895	-2.06706e-07
7.4397	-2.07187e-07			1.19035	-2.07187e-07
7.44848	-2.07414e-07			1.19176	-2.07414e-07
7.45725	-2.07744e-07			1.19316	-2.07744e-07
7.46602	-2.08338e-07			1.19456	-2.08338e-07
7.47479	-2.08674e-07			1.19597	-2.08674e-07
7.48356	-2.09492e-07			1.19737	-2.09492e-07
7.49234	-2.10345e-07			1.19877	-2.10345e-07
7.50111	-2.10743e-07			1.20018	-2.10743e-07
7.50988	-2.11141e-07			1.20158	-2.11141e-07
7.51865	-2.11737e-07			1.20298	-2.11737e-07
7.52742	-2.11863e-07			1.20439	-2.11863e-07
7.5362	-2.12143e-07			1.20579	-2.12143e-07
7.54497	-2.12422e-07			1.20719	-2.12422e-07
7.55374	-2.12659e-07			1.2086	-2.12659e-07
7.56251	-2.12896e-07			1.21	-2.12896e-07
7.57128	-2.13578e-07			1.21141	-2.13578e-07
7.58006	-2.14127e-07			1.21281	-2.14127e-07
7.58883	-2.14385e-07			1.21421	-2.14385e-07
7.5976	-2.14643e-07			1.21562	-2.14643e-07
7.60637	-2.14952e-07			1.21702	-2.14952e-07
7.61514	-2.15836e-07			1.21842	-2.15836e-07
7.62392	-2.16072e-07			1.21983	-2.16072e-07
7.63269	-2.16308e-07			1.22123	-2.16308e-07
7.64146	-2.16833e-07			1.22263	-2.16833e-07
7.65023	-2.17842e-07			1.22404	-2.17842e-07
7.659	-2.18437e-07			1.22544	-2.18437e-07
7.66778	-2.19002e-07			1.22684	-2.19002e-07
7.67655	-2.19321e-07			1.22825	-2.19321e-07
7.68532	-2.19574e-07			1.22965	-2.19574e-07
7.69409	-2.19827e-07			1.23105	-2.19827e-07
7.70286	-2.20138e-07			1.23246	-2.20138e-07
7.71164	-2.20682e-07			1.23386	-2.20682e-07
7.72041	-2.21494e-07			1.23527	-2.21494e-07
7.72918	-2.22256e-07			1.23667	-2.22256e-07
7.73795	-2.22498e-07			1.23807	-2.22498e-07
7.74672	-2.23015e-07			1.23948	-2.23015e-07
7.7555	-2.23541e-07			1.24088	-2.23541e-07
7.76427	-2.23986e-07			1.24228	-2.23986e-07
7.77304	-2.24564e-07			1.24369	-2.24564e-07
7.78181	-2.24942e-07			1.24509	-2.24942e-07
7.79058	-2.25321e-07			1.24649	-2.25321e-07
7.79936	-2.26059e-07			1.2479	-2.26059e-07
7.80813	-2.26678e-07			1.2493	-2.26678e-07
7.8169	-2.27388e-07			1.2507	-2.27388e-07
7.82567	-2.27736e-07			1.25211	-2.27736e-07
7.83444	-2.28093e-07			1.25351	-2.28093e-07
7.84322	-2.28848e-07			1.25491	-2.28848e-07
7.85199	-2.29554e-07			1.25632	-2.29554e-07
7.86076	-2.29926e-07			1.25772	-2.29926e-07
7.86953	-2.30217e-07			1.25913	-2.30217e-07
7.8783	-2.30507e-07			1.26053	-2.30507e-07
7.88708	-2.31312e-07			1.26193	-2.31312e-07
7.89585	-2.31502e-07			1.26334	-2.31502e-07
7.90462	-2.31813e-07			1.26474	-2.31813e-07
7.91339	-2.32124e-07			1.26614	-2.32124e-07
7.92216	-2.32588e-07			1.26755	-2.32588e-07
7.93094	-2.32957e-07			1.26895	-2.32957e-07
7.93971	-2.33196e-07			1.27035	-2.33196e-07
7.94848	-2.33434e-07			1.27176	-2.33434e-07
7.95725	-2.33934e-07			1.27316	-2.33934e-07
7.96602	-2.34458e-07			1.27456	-2.34458e-07
7.9748	-2.34881e-07			1.27597	-2.34881e-07
7.98357	-2.35865e-07			1.27737	-2.35865e-07
7.99234	-2.36218e-07			1.27877	-2.36218e-07
8.00111	-2.36579e-07			1.28018	-2.36579e-07
8.00988	-2.36939e-07			1.28158	-2.36939e-07
8.01866	-2.37797e-07			1.28299	-2.37797e-07
8.02743	-2.38493e-07			1.28439	-2.38493e-07
8.0362	-2.38911e-07			1.28579	-2.38911e-07
8.04497	-2.3933e-07			1.2872	-2.3933e-07
8.05374	-2.40048e-07			1.2886	-2.40048e-07
8.06252	-2.40324e-07			1.29	-2.40324e-07
8.07129	-2.4094e-07			1.29141	-2.4094e-07
8.08006	-2.41577e-07			1.29281	-2.41577e-07
8.08883	-2.42005e-07			1.29421	-2.42005e-07
8.0976	-2.42426e-07			1.29562	-2.42426e-07
8.10638	-2.42848e-07			1.29702	-2.42848e-07
8.11515	-2.43567e-07			1.29842	-2.43567e-07
8.12392	-2.43821e-07			1.29983	-2.43821e-07
8.13269	-2.44075e-07			1.30123	-2.44075e-07
8.14146	-2.44419e-07			1.30263	-2.44419e-07
8.15024	-2.44741e-07			1.30404	-2.44741e-07
8.15901	-2.45064e-07			1.30544	-2.45064e-07
8.16778	-2.45558e-07			1.30684	-2.45558e-07
8.17655	-2.46116e-07			1.30825	-2.46116e-07
8.18532	-2.46332e-07			1.30965	-2.46332e-07
8.1941	-2.46549e-07			1.31106	-2.46549e-07
8.20287	-2.46952e-07			1.31246	-2.46952e-07
8.21164	-2.47524e-07			1.31386	-2.47524e-07
8.22041	-2.47778e-07			1.31527	-2.47778e-07
8.22918	-2.48032e-07			1.31667	-2.48032e-07
8.23796	-2.48385e-07			1.31807	-2.48385e-07
8.24673	-2.48459e-07			1.31948	-2.48459e-07
8.2555	-2.48612e-07			1.32088	-2.48612e-07
8.26427	-2.48764e-07			1.32228	-2.48764e-07
8.27304	-2.49017e-07			1.32369	-2.49017e-07
8.28182	-2.49271e-07			1.32509	-2.49271e-07
8.29059	-2.49616e-07			1.32649	-2.49616e-07
8.29936	-2.49995e-07			1.3279	-2.49995e-07
8.30813	-2.50628e-07			1.3293	-2.50628e-07
8.3169	-2.52124e-07			1.3307	-2.52124e-07
8.32568	-2.52152e-07			1.33211	-2.52152e-07
8.33445	-2.52493e-07			1.33351	-2.52493e-07
8.34322	-2.52834e-07			1.33492	-2.52834e-07
8.35199	-2.52843e-07			1.33632	-2.52843e-07
8.36076	-2.52992e-07			1.33772	-2.52992e-07
8.36954	-2.53234e-07			1.33913	-2.53234e-07
8.37831	-2.53475e-07			1.34053	-2.53475e-07
8.38708	-2.53808e-07			1.34193	-2.53808e-07
8.39585	-2.54491e-07			1.34334	-2.54491e-07
8.40462	-2.54919e-07			1.34474	-2.54919e-07
8.4134	-2.56026e-07			1.34614	-2.56026e-07
8.42217	-2.56256e-07			1.34755	-2.56256e-07
8.43094	-2.56486e-07			1.34895	-2.56486e-07
8.43971	-2.56662e-07			1.35035	-2.56662e-07
8.44848	-2.56843e-07			1.35176	-2.56843e-07
8.45726	-2.57059e-07			1.35316	-2.57059e-07
8.46603	-2.57274e-07			1.35456	-2.57274e-07
8.4748	-2.57621e-07			1.35597	-2.57621e-07
8.48357	-2.57968e-07			1.35737	-2.57968e-07
8.49234	-2.58471e-07			1.35878	-2.58471e-07
8.50112	-2.59148e-07			1.36018	-2.59148e-07
8.50989	-2.59474e-07			1.36158	-2.59474e-07
8.51866	-2.59799e-07			1.36299	-2.59799e-07
8.52743	-2.59943e-07			1.36439	-2.59943e-07
8.5362	-2.60155e-07			1.36579	-2.60155e-07
8.54498	-2.60368e-07			1.3672	-2.60368e-07
8.55375	-2.60601e-07			1.3686	-2.60601e-07
8.56252	-2.60835e-07			1.37	-2.60835e-07
8.57129	-2.61779e-07			1.37141	-2.61779e-07
8.58006	-2.62505e-07			1.37281	-2.62505e-07
8.58884	-2.62689e-07			1.37421	-2.62689e-07
8.59761	-2.6302e-07			1.37562	-2.6302e-07
8.60638	-2.63352e-07			1.37702	-2.63352e-07
8.61515	-2.63889e-07			1.37842	-2.63889e-07
8.62392	-2.65403e-07			1.37983	-2.65403e-07
8.6327	-2.65623e-07			1.38123	-2.65623e-07
8.64147	-2.66371e-07			1.38263	-2.66371e-07
8.65024	-2.6737e-07			1.38404	-2.6737e-07
8.65901	-2.67579e-07			1.38544	-2.67579e-07
8.66778	-2.67788e-07			1.38685	-2.67788e-07
8.67656	-2.68064e-07			1.38825	-2.68064e-07
8.68533	-2.6834e-07			1.38965	-2.6834e-07
8.6941	-2.69423e-07			1.39106	-2.69423e-07
8.70287	-2.70114e-07			1.39246	-2.70114e-07
8.71164	-2.71225e-07			1.39386	-2.71225e-07
8.72042	-2.72139e-07			1.39527	-2.72139e-07
8.72919	-2.72627e-07			1.39667	-2.72627e-07
8.73796	-2.72722e-07			1.39807	-2.72722e-07
8.74673	-2.72911e-07			1.39948	-2.72911e-07
8.7555	-2.73125e-07			1.40088	-2.73125e-07
8.76428	-2.73339e-07			1.40228	-2.73339e-07
8.77305	-2.74525e-07			1.40369	-2.74525e-07
8.78182	-2.74973e-07			1.40509	-2.74973e-07
8.79059	-2.7542e-07			1.40649	-2.7542e-07
8.79936	-2.76109e-07			1.4079	-2.76109e-07
8.80814	-2.76077e-07			1.4093	-2.76077e-07
8.81691	-2.76184e-07			1.41071	-2.76184e-07
8.82568	-2.76548e-07			1.41211	-2.76548e-07
8.83445	-2.76913e-07			1.41351	-2.76913e-07
8.84322	-2.7757e-07			1.41492	-2.7757e-07
8.852	-2.78136e-07			1.41632	-2.78136e-07
8.86077	-2.78077e-07			1.41772	-2.78077e-07
8.86954	-2.78171e-07			1.41913	-2.78171e-07
8.87831	-2.78265e-07			1.42053	-2.78265e-07
8.88708	-2.77951e-07			1.42193	-2.77951e-07
8.89586	-2.78167e-07			1.42334	-2.78167e-07
8.90463	-2.78384e-07			1.42474	-2.78384e-07
8.9134	-2.78648e-07			1.42614	-2.78648e-07
8.92217	-2.78715e-07			1.42755	-2.78715e-07
8.93094	-2.78908e-07			1.42895	-2.78908e-07
8.93972	-2.79101e-07			1.43035	-2.79101e-07
8.94849	-2.79204e-07			1.43176	-2.79204e-07
8.95726	-2.79375e-07			1.43316	-2.79375e-07
8.96603	-2.79547e-07			1.43457	-2.79547e-07
8.9748	-2.79542e-07			1.43597	-2.79542e-07
8.98358	-2.79708e-07			1.43737	-2.79708e-07
8.99235	-2.79937e-07			1.43878	-2.79937e-07
9.00112	-2.80166e-07			1.44018	-2.80166e-07
9.00989	-2.80465e-07			1.44158	-2.80465e-07
9.01866	-2.80647e-07			1.44299	-2.80647e-07
9.02744	-2.81026e-07			1.44439	-2.81026e-07
9.03621	-2.81405e-07			1.44579	-2.81405e-07
9.04498	-2.82014e-07			1.4472	-2.82014e-07
9.05375	-2.81917e-07			1.4486	-2.81917e-07
9.06252	-2.82089e-07			1.45	-2.82089e-07
9.0713	-2.82339e-07			1.45141	-2.82339e-07
9.08007	-2.82589e-07			1.45281	-2.82589e-07
9.08884	-2.82806e-07			1.45421	-2.82806e-07
9.09761	-2.83024e-07			1.45562	-2.83024e-07
9.10638	-2.83889e-07			1.45702	-2.83889e-07
9.11516	-2.84061e-07			1.45843	-2.84061e-07
9.12393	-2.84267e-07			1.45983	-2.84267e-07
9.1327	-2.84733e-07			1.46123	-2.84733e-07
9.14147	-2.852e-07			1.46264	-2.852e-07
9.15024	-2.8569e-07			1.46404	-2.8569e-07
9.15902	-2.86489e-07			1.46544	-2.86489e-07
9.16779	-2.86909e-07			1.46685	-2.86909e-07
9.17656	-2.8733e-07			1.46825	-2.8733e-07
9.18533	-2.87972e-07			1.46965	-2.87972e-07
9.1941	-2.88733e-07			1.47106	-2.88733e-07
9.20288	-2.89075e-07			1.47246	-2.89075e-07
9.21165	-2.89417e-07			1.47386	-2.89417e-07
9.22042	-2.89747e-07			1.47527	-2.89747e-07
9.22919	-2.9007e-07			1.47667	-2.9007e-07
9.23796	-2.90394e-07			1.47807	-2.90394e-07
9.24674	-2.91354e-07			1.47948	-2.91354e-07
9.25551	-2.91835e-07			1.48088	-2.91835e-07
9.26428	-2.92454e-07			1.48228	-2.92454e-07
9.27305	-2.92959e-07			1.48369	-2.92959e-07
9.28182	-2.92983e-07			1.48509	-2.92983e-07
9.2906	-2.93175e-07			1.4865	-2.93175e-07
9.29937	-2.93537e-07			1.4879	-2.93537e-07
9.30814	-2.93898e-07			1.4893	-2.93898e-07
9.31691	-2.94416e-07			1.49071	-2.94416e-07
9.32568	-2.945e-07			1.49211	-2.945e-07
9.33446	-2.94657e-07			1.49351	-2.94657e-07
9.34323	-2.94993e-07			1.49492	-2.94993e-07
9.352	-2.9533e-07			1.49632	-2.9533e-07
9.36077	-2.95773e-07			1.49772	-2.95773e-07
9.36954	-2.96834e-07			1.49913	-2.96834e-07
9.37832	-2.96949e-07			1.50053	-2.96949e-07
9.38709	-2.96692e-07			1.50193	-2.96692e-07
9.39586	-2.96841e-07			1.50334	-2.96841e-07
9.40463	-2.96779e-07			1.50474	-2.96779e-07
9.4134	-2.97105e-07			1.50614	-2.97105e-07
9.42218	-2.97431e-07			1.50755	-2.97431e-07
9.43095	-2.97888e-07			1.50895	-2.97888e-07
9.43972	-2.98024e-07			1.51036	-2.98024e-07
9.44849	-2.98257e-07			1.51176	-2.98257e-07
9.45726	-2.98489e-07			1.51316	-2.98489e-07
9.46604	-2.98817e-07			1.51457	-2.98817e-07
9.47481	-2.99417e-07			1.51597	-2.99417e-07
9.48358	-2.99834e-07			1.51737	-2.99834e-07
9.49235	-3.00251e-07			1.51878	-3.00251e-07
9.50112	-3.00959e-07			1.52018	-3.00959e-07
9.5099	-3.01555e-07			1.52158	-3.01555e-07
9.51867	-3.01912e-07			1.52299	-3.01912e-07
9.52744	-3.01979e-07			1.52439	-3.01979e-07
9.53621	-3.02161e-07			1.52579	-3.02161e-07
9.54498	-3.02677e-07			1.5272	-3.02677e-07
9.55376	-3.03192e-07			1.5286	-3.03192e-07
9.56253	-3.03492e-07			1.53	-3.03492e-07
9.5713	-3.03791e-07			1.53141	-3.03791e-07
9.58007	-3.03975e-07			1.53281	-3.03975e-07
9.58884	-3.04194e-07			1.53422	-3.04194e-07
9.59762	-3.04412e-07			1.53562	-3.04412e-07
9.60639	-3.04099e-07			1.53702	-3.04099e-07
9.61516	-3.04202e-07			1.53843	-3.04202e-07
9.62393	-3.04023e-07			1.53983	-3.04023e-07
9.6327	-3.04293e-07			1.54123	-3.04293e-07
9.64148	-3.04563e-07			1.54264	-3.04563e-07
9.65025	-3.05014e-07			1.54404	-3.05014e-07
9.65902	-3.0493e-07			1.54544	-3.0493e-07
9.66779	-3.04531e-07			1.54685	-3.04531e-07
9.67656	-3.04719e-07			1.54825	-3.04719e-07
9.68534	-3.04939e-07			1.54965	-3.04939e-07
9.69411	-3.05159e-07			1.55106	-3.05159e-07
9.70288	-3.05292e-07			1.55246	-3.05292e-07
9.71165	-3.05453e-07			1.55386	-3.05453e-07
9.72042	-3.05749e-07			1.55527	-3.05749e-07
9.7292	-3.06045e-07			1.55667	-3.06045e-07
9.73797	-3.06308e-07			1.55807	-3.06308e-07
9.74674	-3.06571e-07			1.55948	-3.06571e-07
9.75551	-3.06906e-07			1.56088	-3.06906e-07
9.76428	-3.07385e-07			1.56229	-3.07385e-07
9.77306	-3.07557e-07			1.56369	-3.07557e-07
9.78183	-3.07728e-07			1.56509	-3.07728e-07
9.7906	-3.0801e-07			1.5665	-3.0801e-07
9.79937	-3.08293e-07			1.5679	-3.08293e-07
9.80814	-3.08652e-07			1.5693	-3.08652e-07
9.81692	-3.08808e-07			1.57071	-3.08808e-07
9.82569	-3.09032e-07			1.57211	-3.09032e-07
9.83446	-3.09257e-07			1.57351	-3.09257e-07
9.84323	-3.10213e-07			1.57492	-3.10213e-07
9.852	-3.10466e-07			1.57632	-3.10466e-07
9.86078	-3.1072e-07			1.57772	-3.1072e-07
9.86955	-3.11451e-07			1.57913	-3.11451e-07
9.87832	-3.11452e-07			1.58053	-3.11452e-07
9.88709	-3.11477e-07			1.58193	-3.11477e-07
9.89586	-3.11666e-07			1.58334	-3.11666e-07
9.90464	-3.12073e-07			1.58474	-3.12073e-07
9.91341	-3.12479e-07			1.58615	-3.12479e-07
9.92218	-3.12778e-07			1.58755	-3.12778e-07
9.93095	-3.13137e-07			1.58895	-3.13137e-07
9.93972	-3.1321e-07			1.59036	-3.1321e-07
9.9485	-3.13529e-07			1.59176	-3.13529e-07
9.95727	-3.13848e-07			1.59316	-3.13848e-07
9.96604	-3.14374e-07			1.59457	-3.14374e-07
9.97481	-3.15291e-07			1.59597	-3.15291e-07
9.98358	-3.16568e-07			1.59737	-3.16568e-07
9.99236	-3.16784e-07			1.59878	-3.16784e-07
10.0011	-3.17077e-07			1.60018	-3.17077e-07
10.0099	-3.17737e-07			1.60158	-3.17737e-07
10.0187	-3.18003e-07			1.60299	-3.18003e-07
10.0274	-3.18269e-07			1.60439	-3.18269e-07
10.0362	-3.18684e-07			1.60579	-3.18684e-07
10.045	-3.18982e-07			1.6072	-3.18982e-07
10.0538	-3.1928e-07			1.6086	-3.1928e-07
10.0625	-3.19767e-07			1.61001	-3.19767e-07
10.0713	-3.19985e-07			1.61141	-3.19985e-07
10.0801	-3.2043e-07			1.61281	-3.2043e-07
10.0888	-3.20695e-07			1.61422	-3.20695e-07
10.0976	-3.20987e-07			1.61562	-3.20987e-07
10.1064	-3.21279e-07			1.61702	-3.21279e-07
10.1152	-3.22241e-07			1.61843	-3.22241e-07
10.1239	-3.2216e-07			1.61983	-3.2216e-07
10.1327	-3.21963e-07			1.62123	-3.21963e-07
10.1415	-3.22297e-07			1.62264	-3.22297e-07
10.1503	-3.22632e-07			1.62404	-3.22632e-07
10.159	-3.23135e-07			1.62544	-3.23135e-07
10.1678	-3.23163e-07			1.62685	-3.23163e-07
10.1766	-3.23461e-07			1.62825	-3.23461e-07
10.1853	-3.23758e-07			1.62965	-3.23758e-07
10.1941	-3.24232e-07			1.63106	-3.24232e-07
10.2029	-3.23967e-07			1.63246	-3.23967e-07
10.2117	-3.24348e-07			1.63387	-3.24348e-07
10.2204	-3.24729e-07			1.63527	-3.24729e-07
10.2292	-3.25338e-07			1.63667	-3.25338e-07
10.238	-3.25941e-07			1.63808	-3.25941e-07
10.2467	-3.26468e-07			1.63948	-3.26468e-07
10.2555	-3.26707e-07			1.64088	-3.26707e-07
10.2643	-3.27099e-07			1.64229	-3.27099e-07
10.2731	-3.28098e-07			1.64369	-3.28098e-07
10.2818	-3.28078e-07			1.64509	-3.28078e-07
10.2906	-3.28115e-07			1.6465	-3.28115e-07
10.2994	-3.28417e-07			1.6479	-3.28417e-07
10.3081	-3.28719e-07			1.6493	-3.28719e-07
10.3169	-3.29287e-07			1.65071	-3.29287e-07
10.3257	-3.30133e-07			1.65211	-3.30133e-07
10.3345	-3.30425e-07			1.65351	-3.30425e-07
10.3432	-3.30716e-07			1.65492	-3.30716e-07
10.352	-3.31218e-07			1.65632	-3.31218e-07
10.3608	-3.31288e-07			1.65772	-3.31288e-07
10.3696	-3.31492e-07			1.65913	-3.31492e-07
10.3783	-3.31696e-07			1.66053	-3.31696e-07
10.3871	-3.31245e-07			1.66194	-3.31245e-07
10.3959	-3.31344e-07			1.66334	-3.31344e-07
10.4046	-3.3167e-07			1.66474	-3.3167e-07
10.4134	-3.31996e-07			1.66615	-3.31996e-07
10.4222	-3.32483e-07			1.66755	-3.32483e-07
10.431	-3.3325e-07			1.66895	-3.3325e-07
10.4397	-3.33126e-07			1.67036	-3.33126e-07
10.4485	-3.3324e-07			1.67176	-3.3324e-07
10.4573	-3.33354e-07			1.67316	-3.33354e-07
10.466	-3.33533e-07			1.67457	-3.33533e-07
10.4748	-3.33768e-07			1.67597	-3.33768e-07
10.4836	-3.34002e-07			1.67737	-3.34002e-07
10.4924	-3.34334e-07			1.67878	-3.34334e-07
10.5011	-3.34555e-07			1.68018	-3.34555e-07
10.5099	-3.34914e-07			1.68158	-3.34914e-07
10.5187	-3.35313e-07			1.68299	-3.35313e-07
10.5274	-3.36018e-07			1.68439	-3.36018e-07
10.5362	-3.3653e-07			1.6858	-3.3653e-07
10.545	-3.36301e-07			1.6872	-3.36301e-07
10.5538	-3.3631e-07			1.6886	-3.3631e-07
10.5625	-3.36443e-07			1.69001	-3.36443e-07
10.5713	-3.36638e-07			1.69141	-3.36638e-07
10.5801	-3.37088e-07			1.69281	-3.37088e-07
10.5889	-3.37538e-07			1.69422	-3.37538e-07
10.5976	-3.37927e-07			1.69562	-3.37927e-07
10.6064	-3.37893e-07			1.69702	-3.37893e-07
10.6152	-3.37376e-07			1.69843	-3.37376e-07
10.6239	-3.37474e-07			1.69983	-3.37474e-07
10.6327	-3.3764e-07			1.70123	-3.3764e-07
10.6415	-3.37945e-07			1.70264	-3.37945e-07
10.6503	-3.3825e-07			1.70404	-3.3825e-07
10.659	-3.38691e-07			1.70544	-3.38691e-07
10.6678	-3.39542e-07			1.70685	-3.39542e-07
10.6766	-3.39832e-07			1.70825	-3.39832e-07
10.6853	-3.40122e-07			1.70966	-3.40122e-07
10.6941	-3.40744e-07			1.71106	-3.40744e-07
10.7029	-3.41054e-07			1.71246	-3.41054e-07
10.7117	-3.41363e-07			1.71387	-3.41363e-07
10.7204	-3.42183e-07			1.71527	-3.42183e-07
10.7292	-3.41797e-07			1.71667	-3.41797e-07
10.738	-3.41828e-07			1.71808	-3.41828e-07
10.7467	-3.41975e-07			1.71948	-3.41975e-07
10.7555	-3.42406e-07			1.72088	-3.42406e-07
10.7643	-3.42836e-07			1.72229	-3.42836e-07
10.7731	-3.43479e-07			1.72369	-3.43479e-07
10.7818	-3.43238e-07			1.72509	-3.43238e-07
10.7906	-3.43371e-07			1.7265	-3.43371e-07
10.7994	-3.43504e-07			1.7279	-3.43504e-07
10.8082	-3.4364e-07			1.7293	-3.4364e-07
10.8169	-3.43843e-07			1.73071	-3.43843e-07
10.8257	-3.44337e-07			1.73211	-3.44337e-07
10.8345	-3.4483e-07			1.73351	-3.4483e-07
10.8432	-3.45848e-07			1.73492	-3.45848e-07
10.852	-3.45177e-07			1.73632	-3.45177e-07
10.8608	-3.45283e-07			1.73773	-3.45283e-07
10.8696	-3.45464e-07			1.73913	-3.45464e-07
10.8783	-3.45646e-07			1.74053	-3.45646e-07
10.8871	-3.4592e-07			1.74194	-3.4592e-07
10.8959	-3.46194e-07			1.74334	-3.46194e-07
10.9046	-3.46539e-07			1.74474	-3.46539e-07
10.9134	-3.46791e-07			1.74615	-3.46791e-07
10.9222	-3.47042e-07			1.74755	-3.47042e-07
10.931	-3.47597e-07			1.74895	-3.47597e-07
10.9397	-3.47894e-07			1.75036	-3.47894e-07
10.9485	-3.48109e-07			1.75176	-3.48109e-07
10.9573	-3.48324e-07			1.75316	-3.48324e-07
10.966	-3.48648e-07			1.75457	-3.48648e-07
10.9748	-3.48325e-07			1.75597	-3.48325e-07
10.9836	-3.48235e-07			1.75737	-3.48235e-07
10.9924	-3.4849e-07			1.75878	-3.4849e-07
11.0011	-3.48745e-07			1.76018	-3.48745e-07
11.0099	-3.48991e-07			1.76159	-3.48991e-07
11.0187	-3.49238e-07			1.76299	-3.49238e-07
11.0275	-3.4957e-07			1.76439	-3.4957e-07
11.0362	-3.49896e-07			1.7658	-3.49896e-07
11.045	-3.5016e-07			1.7672	-3.5016e-07
11.0538	-3.50424e-07			1.7686	-3.50424e-07
11.0625	-3.50839e-07			1.77001	-3.50839e-07
11.0713	-3.50489e-07			1.77141	-3.50489e-07
11.0801	-3.50714e-07			1.77281	-3.50714e-07
11.0889	-3.50939e-07			1.77422	-3.50939e-07
11.0976	-3.51382e-07			1.77562	-3.51382e-07
11.1064	-3.51867e-07			1.77702	-3.51867e-07
11.1152	-3.51629e-07			1.77843	-3.51629e-07
11.1239	-3.51892e-07			1.77983	-3.51892e-07
11.1327	-3.52155e-07			1.78123	-3.52155e-07
11.1415	-3.52594e-07			1.78264	-3.52594e-07
11.1503	-3.52173e-07			1.78404	-3.52173e-07
11.159	-3.52288e-07			1.78545	-3.52288e-07
11.1678	-3.52486e-07			1.78685	-3.52486e-07
11.1766	-3.52684e-07			1.78825	-3.52684e-07
11.1853	-3.5212e-07			1.78966	-3.5212e-07
11.1941	-3.5183e-07			1.79106	-3.5183e-07
11.2029	-3.51818e-07			1.79246	-3.51818e-07
11.2117	-3.51935e-07			1.79387	-3.51935e-07
11.2204	-3.52125e-07			1.79527	-3.52125e-07
11.2292	-3.52351e-07			1.79667	-3.52351e-07
11.238	-3.52577e-07			1.79808	-3.52577e-07
11.2468	-3.53322e-07			1.79948	-3.53322e-07
11.2555	-3.53197e-07			1.80088	-3.53197e-07
11.2643	-3.53326e-07			1.80229	-3.53326e-07
11.2731	-3.53095e-07			1.80369	-3.53095e-07
11.2818	-3.52966e-07			1.80509	-3.52966e-07
11.2906	-3.52836e-07			1.8065	-3.52836e-07
11.2994	-3.52588e-07			1.8079	-3.52588e-07
11.3082	-3.5225e-07			1.80931	-3.5225e-07
11.3169	-3.52507e-07			1.81071	-3.52507e-07
11.3257	-3.52765e-07			1.81211	-3.52765e-07
11.3345	-3.53094e-07			1.81352	-3.53094e-07
11.3432	-3.53523e-07			1.81492	-3.53523e-07
11.352	-3.53123e-07			1.81632	-3.53123e-07
11.3608	-3.5326e-07			1.81773	-3.5326e-07
11.3696	-3.53518e-07			1.81913	-3.53518e-07
11.3783	-3.53776e-07			1.82053	-3.53776e-07
11.3871	-3.53143e-07			1.82194	-3.53143e-07
11.3959	-3.53334e-07			1.82334	-3.53334e-07
11.4046	-3.53524e-07			1.82474	-3.53524e-07
11.4134	-3.53402e-07			1.82615	-3.53402e-07
11.4222	-3.53508e-07			1.82755	-3.53508e-07
11.431	-3.53614e-07			1.82895	-3.53614e-07
11.4397	-3.53809e-07			1.83036	-3.53809e-07
11.4485	-3.54077e-07			1.83176	-3.54077e-07
11.4573	-3.54345e-07			1.83316	-3.54345e-07
11.4661	-3.54573e-07			1.83457	-3.54573e-07
11.4748	-3.549e-07			1.83597	-3.549e-07
11.4836	-3.55147e-07			1.83738	-3.55147e-07
11.4924	-3.54997e-07			1.83878	-3.54997e-07
11.5011	-3.55159e-07			1.84018	-3.55159e-07
11.5099	-3.55321e-07			1.84159	-3.55321e-07
11.5187	-3.54904e-07			1.84299	-3.54904e-07
11.5275	-3.55055e-07			1.84439	-3.55055e-07
11.5362	-3.55138e-07			1.8458	-3.55138e-07
11.545	-3.55241e-07			1.8472	-3.55241e-07
11.5538	-3.554e-07			1.8486	-3.554e-07
11.5625	-3.55559e-07			1.85001	-3.55559e-07
11.5713	-3.55782e-07			1.85141	-3.55782e-07
11.5801	-3.56005e-07			1.85281	-3.56005e-07
11.5889	-3.56327e-07			1.85422	-3.56327e-07
11.5976	-3.56266e-07			1.85562	-3.56266e-07
11.6064	-3.56451e-07			1.85702	-3.56451e-07
11.6152	-3.56636e-07			1.85843	-3.56636e-07
11.6239	-3.56209e-07			1.85983	-3.56209e-07
11.6327	-3.55629e-07			1.86124	-3.55629e-07
11.6415	-3.55543e-07			1.86264	-3.55543e-07
11.6503	-3.55432e-07			1.86404	-3.55432e-07
11.659	-3.55765e-07			1.86545	-3.55765e-07
11.6678	-3.56098e-07			1.86685	-3.56098e-07
11.6766	-3.56569e-07			1.86825	-3.56569e-07
11.6854	-3.56214e-07			1.86966	-3.56214e-07
11.6941	-3.55748e-07			1.87106	-3.55748e-07
11.7029	-3.55974e-07			1.87246	-3.55974e-07
11.7117	-3.56201e-07			1.87387	-3.56201e-07
11.7204	-3.56493e-07			1.87527	-3.56493e-07
11.7292	-3.56461e-07			1.87667	-3.56461e-07
11.738	-3.55992e-07			1.87808	-3.55992e-07
11.7468	-3.56147e-07			1.87948	-3.56147e-07
11.7555	-3.55834e-07			1.88088	-3.55834e-07
11.7643	-3.55581e-07			1.88229	-3.55581e-07
11.7731	-3.55619e-07			1.88369	-3.55619e-07
11.7818	-3.55359e-07			1.8851	-3.55359e-07
11.7906	-3.55449e-07			1.8865	-3.55449e-07
11.7994	-3.55539e-07			1.8879	-3.55539e-07
11.8082	-3.5524e-07			1.88931	-3.5524e-07
11.8169	-3.54623e-07			1.89071	-3.54623e-07
11.8257	-3.5455e-07			1.89211	-3.5455e-07
11.8345	-3.54069e-07			1.89352	-3.54069e-07
11.8432	-3.54179e-07			1.89492	-3.54179e-07
11.852	-3.54289e-07			1.89632	-3.54289e-07
11.8608	-3.54371e-07			1.89773	-3.54371e-07
11.8696	-3.54305e-07			1.89913	-3.54305e-07
11.8783	-3.54259e-07			1.90053	-3.54259e-07
11.8871	-3.54421e-07			1.90194	-3.54421e-07
11.8959	-3.54009e-07			1.90334	-3.54009e-07
11.9047	-3.54146e-07			1.90474	-3.54146e-07
11.9134	-3.54283e-07			1.90615	-3.54283e-07
11.9222	-3.538e-07			1.90755	-3.538e-07
11.931	-3.5359e-07			1.90895	-3.5359e-07
11.9397	-3.53047e-07			1.91036	-3.53047e-07
11.9485	-3.51945e-07			1.91176	-3.51945e-07
11.9573	-3.51784e-07			1.91317	-3.51784e-07
11.9661	-3.5183e-07			1.91457	-3.5183e-07
11.9748	-3.51876e-07			1.91597	-3.51876e-07
11.9836	-3.51911e-07			1.91738	-3.51911e-07
11.9924	-3.52111e-07			1.91878	-3.52111e-07
12.0011	-3.51521e-07			1.92018	-3.51521e-07
12.0099	-3.51312e-07			1.92159	-3.51312e-07
12.0187	-3.51462e-07			1.92299	-3.51462e-07
12.0275	-3.51152e-07			1.92439	-3.51152e-07
12.0362	-3.50749e-07			1.9258	-3.50749e-07
12.045	-3.50652e-07			1.9272	-3.50652e-07
12.0538	-3.50809e-07			1.9286	-3.50809e-07
12.0625	-3.51083e-07			1.93001	-3.51083e-07
12.0713	-3.51356e-07			1.93141	-3.51356e-07
12.0801	-3.5059e-07			1.93281	-3.5059e-07
12.0889	-3.50529e-07			1.93422	-3.50529e-07
12.0976	-3.50467e-07			1.93562	-3.50467e-07
12.1064	-3.49978e-07			1.93703	-3.49978e-07
12.1152	-3.49017e-07			1.93843	-3.49017e-07
12.124	-3.4849e-07			1.93983	-3.4849e-07
12.1327	-3.48303e-07			1.94124	-3.48303e-07
12.1415	-3.48165e-07			1.94264	-3.48165e-07
12.1503	-3.4739e-07			1.94404	-3.4739e-07
12.159	-3.46843e-07			1.94545	-3.46843e-07
12.1678	-3.4699e-07			1.94685	-3.4699e-07
12.1766	-3.47175e-07			1.94825	-3.47175e-07
12.1854	-3.47359e-07			1.94966	-3.47359e-07
12.1941	-3.47472e-07			1.95106	-3.47472e-07
12.2029	-3.47589e-07			1.95246	-3.47589e-07
12.2117	-3.47706e-07			1.95387	-3.47706e-07
12.2204	-3.47648e-07			1.95527	-3.47648e-07
12.2292	-3.47766e-07			1.95667	-3.47766e-07
12.238	-3.47884e-07			1.95808	-3.47884e-07
12.2468	-3.47386e-07			1.95948	-3.47386e-07
12.2555	-3.46684e-07			1.96089	-3.46684e-07
12.2643	-3.46514e-07			1.96229	-3.46514e-07
12.2731	-3.46445e-07			1.96369	-3.46445e-07
12.2818	-3.46537e-07			1.9651	-3.46537e-07
12.2906	-3.46486e-07			1.9665	-3.46486e-07
12.2994	-3.45675e-07			1.9679	-3.45675e-07
12.3082	-3.44942e-07			1.96931	-3.44942e-07
12.3169	-3.45057e-07			1.97071	-3.45057e-07
12.3257	-3.45171e-07			1.97211	-3.45171e-07
12.3345	-3.44789e-07			1.97352	-3.44789e-07
12.3433	-3.43796e-07			1.97492	-3.43796e-07
12.352	-3.42852e-07			1.97632	-3.42852e-07
12.3608	-3.42742e-07			1.97773	-3.42742e-07
12.3696	-3.42631e-07			1.97913	-3.42631e-07
12.3783	-3.42163e-07			1.98053	-3.42163e-07
12.3871	-3.41619e-07			1.98194	-3.41619e-07
12.3959	-3.41507e-07			1.98334	-3.41507e-07
12.4047	-3.41491e-07			1.98475	-3.41491e-07
12.4134	-3.40979e-07			1.98615	-3.40979e-07
12.4222	-3.40216e-07			1.98755	-3.40216e-07
12.431	-3.40142e-07			1.98896	-3.40142e-07
12.4397	-3.39503e-07			1.99036	-3.39503e-07
12.4485	-3.39209e-07			1.99176	-3.39209e-07
12.4573	-3.39189e-07			1.99317	-3.39189e-07
12.4661	-3.38315e-07			1.99457	-3.38315e-07
12.4748	-3.37108e-07			1.99597	-3.37108e-07
12.4836	-3.36773e-07			1.99738	-3.36773e-07
12.4924	-3.36497e-07			1.99878	-3.36497e-07
12.5011	-3.35215e-07			2.00018	-3.35215e-07
12.5099	-3.34239e-07			2.00159	-3.34239e-07
12.5187	-3.33673e-07			2.00299	-3.33673e-07
12.5275	-3.33602e-07			2.00439	-3.33602e-07
12.5362	-3.3353e-07			2.0058	-3.3353e-07
12.545	-3.32401e-07			2.0072	-3.32401e-07
12.5538	-3.31302e-07			2.0086	-3.31302e-07
12.5626	-3.30242e-07			2.01001	-3.30242e-07
12.5713	-3.29694e-07			2.01141	-3.29694e-07
12.5801	-3.29214e-07			2.01282	-3.29214e-07
12.5889	-3.28151e-07			2.01422	-3.28151e-07
12.5976	-3.27331e-07			2.01562	-3.27331e-07
12.6064	-3.26469e-07			2.01703	-3.26469e-07
12.6152	-3.25605e-07			2.01843	-3.25605e-07
12.624	-3.24273e-07			2.01983	-3.24273e-07
12.6327	-3.23122e-07			2.02124	-3.23122e-07
12.6415	-3.22206e-07			2.02264	-3.22206e-07
12.6503	-3.20755e-07			2.02404	-3.20755e-07
12.659	-3.19085e-07			2.02545	-3.19085e-07
12.6678	-3.18031e-07			2.02685	-3.18031e-07
12.6766	-3.17108e-07			2.02825	-3.17108e-07
12.6854	-3.16218e-07			2.02966	-3.16218e-07
12.6941	-3.14958e-07			2.03106	-3.14958e-07
12.7029	-3.12779e-07			2.03246	-3.12779e-07
12.7117	-3.11585e-07			2.03387	-3.11585e-07
12.7204	-3.10399e-07			2.03527	-3.10399e-07
12.7292	-3.08496e-07			2.03668	-3.08496e-07
12.738	-3.06638e-07			2.03808	-3.06638e-07
12.7468	-3.0512e-07			2.03948	-3.0512e-07
12.7555	-3.04084e-07			2.04089	-3.04084e-07
12.7643	-3.03115e-07			2.04229	-3.03115e-07
12.7731	-3.01268e-07			2.04369	-3.01268e-07
12.7819	-2.98594e-07			2.0451	-2.98594e-07
12.7906	-2.96717e-07			2.0465	-2.96717e-07
12.7994	-2.95259e-07			2.0479	-2.95259e-07
12.8082	-2.92911e-07			2.04931	-2.92911e-07
12.8169	-2.89819e-07			2.05071	-2.89819e-07
12.8257	-2.87483e-07			2.05211	-2.87483e-07
12.8345	-2.85018e-07			2.05352	-2.85018e-07
12.8433	-2.82309e-07			2.05492	-2.82309e-07
12.852	-2.81102e-07			2.05632	-2.81102e-07
12.8608	-2.78854e-07			2.05773	-2.78854e-07
12.8696	-2.7567e-07			2.05913	-2.7567e-07
12.8783	-2.73076e-07			2.06054	-2.73076e-07
12.8871	-2.69651e-07			2.06194	-2.69651e-07
12.8959	-2.66138e-07			2.06334	-2.66138e-07
12.9047	-2.6306e-07			2.06475	-2.6306e-07
12.9134	-2.59775e-07			2.06615	-2.59775e-07
12.9222	-2.56259e-07			2.06755	-2.56259e-07
12.931	-2.53338e-07			2.06896	-2.53338e-07
12.9397	-2.50438e-07			2.07036	-2.50438e-07
12.9485	-2.46403e-07			2.07176	-2.46403e-07
12.9573	-2.41808e-07			2.07317	-2.41808e-07
12.9661	-2.37819e-07			2.07457	-2.37819e-07
12.9748	-2.34599e-07			2.07597	-2.34599e-07
12.9836	-2.31038e-07			2.07738	-2.31038e-07
12.9924	-2.26732e-07			2.07878	-2.26732e-07
13.0012	-2.22227e-07			2.08018	-2.22227e-07
13.0099	-2.18575e-07			2.08159	-2.18575e-07
13.0187	-2.14649e-07			2.08299	-2.14649e-07
13.0275	-2.10039e-07			2.08439	-2.10039e-07
13.0362	-2.05954e-07			2.0858	-2.05954e-07
13.045	-2.01566e-07			2.0872	-2.01566e-07
13.0538	-1.96504e-07			2.08861	-1.96504e-07
13.0626	-1.91889e-07			2.09001	-1.91889e-07
13.0713	-1.88092e-07			2.09141	-1.88092e-07
13.0801	-1.84663e-07			2.09282	-1.84663e-07
13.0889	-1.79989e-07			2.09422	-1.79989e-07
13.0976	-1.74957e-07			2.09562	-1.74957e-07
13.1064	-1.70571e-07			2.09703	-1.70571e-07
13.1152	-1.65197e-07			2.09843	-1.65197e-07
13.124	-1.59898e-07			2.09983	-1.59898e-07
13.1327	-1.55383e-07			2.10124	-1.55383e-07
13.1415	-1.50515e-07			2.10264	-1.50515e-07
13.1503	-1.45469e-07			2.10404	-1.45469e-07
13.159	-1.4112e-07			2.10545	-1.4112e-07
13.1678	-1.36125e-07			2.10685	-1.36125e-07
13.1766	-1.30712e-07			2.10825	-1.30712e-07
13.1854	-1.25904e-07			2.10966	-1.25904e-07
13.1941	-1.21365e-07			2.11106	-1.21365e-07
13.2029	-1.16458e-07			2.11247	-1.16458e-07
13.2117	-1.11109e-07			2.11387	-1.11109e-07
13.2205	-1.06782e-07			2.11527	-1.06782e-07
13.2292	-1.01926e-07			2.11668	-1.01926e-07
13.238	-9.68378e-08			2.11808	-9.68378e-08
13.2468	-9.25189e-08			2.11948	-9.25189e-08
13.2555	-8.76144e-08			2.12089	-8.76144e-08
13.2643	-8.25433e-08			2.12229	-8.25433e-08
13.2731	-7.71327e-08			2.12369	-7.71327e-08
13.2819	-7.23794e-08			2.1251	-7.23794e-08
13.2906	-6.8202e-08			2.1265	-6.8202e-08
13.2994	-6.34952e-08			2.1279	-6.34952e-08
13.3082	-5.87805e-08			2.12931	-5.87805e-08
13.3169	-5.44255e-08			2.13071	-5.44255e-08
13.3257	-4.95801e-08			2.13211	-4.95801e-08
13.3345	-4.48265e-08			2.13352	-4.48265e-08
13.3433	-4.06512e-08			2.13492	-4.06512e-08
13.352	-3.59379e-08			2.13633	-3.59379e-08
13.3608	-3.07326e-08			2.13773	-3.07326e-08
13.3696	-2.57787e-08			2.13913	-2.57787e-08
13.3783	-2.13141e-08			2.14054	-2.13141e-08
13.3871	-1.71409e-08			2.14194	-1.71409e-08
13.3959	-1.3019e-08			2.14334	-1.3019e-08
13.4047	-8.84255e-09			2.14475	-8.84255e-09
13.4134	-4.28032e-09			2.14615	-4.28032e-09
13.4222	-2.44083e-10			2.14755	-2.44083e-10
13.431	3.44379e-09			2.14896	3.44379e-09
13.4398	8.20969e-09			2.15036	8.20969e-09
13.4485	1.28848e-08			2.15176	1.28848e-08
13.4573	1.67012e-08			2.15317	1.67012e-08
13.4661	2.11557e-08			2.15457	2.11557e-08
13.4748	2.5059e-08			2.15597	2.5059e-08
13.4836	2.87051e-08			2.15738	2.87051e-08
13.4924	3.26639e-08			2.15878	3.26639e-08
13.5012	3.67227e-08			2.16019	3.67227e-08
13.5099	4.11244e-08			2.16159	4.11244e-08
13.5187	4.48397e-08			2.16299	4.48397e-08
13.5275	4.89092e-08			2.1644	4.89092e-08
13.5362	5.31046e-08			2.1658	5.31046e-08
13.545	5.67126e-08			2.1672	5.67126e-08
13.5538	6.04399e-08			2.16861	6.04399e-08
13.5626	6.39721e-08			2.17001	6.39721e-08
13.5713	6.60012e-08			2.17141	6.60012e-08
13.5801	6.91796e-08			2.17282	6.91796e-08
13.5889	7.33959e-08			2.17422	7.33959e-08
13.5976	7.70855e-08			2.17562	7.70855e-08
13.6064	8.07806e-08			2.17703	8.07806e-08
13.6152	8.42745e-08			2.17843	8.42745e-08
13.624	8.76307e-08			2.17983	8.76307e-08
13.6327	9.11729e-08			2.18124	9.11729e-08
13.6415	9.50475e-08			2.18264	9.50475e-08
13.6503	9.86209e-08			2.18404	9.86209e-08
13.6591	1.01802e-07			2.18545	1.01802e-07
13.6678	1.05091e-07			2.18685	1.05091e-07
13.6766	1.07989e-07			2.18826	1.07989e-07
13.6854	1.10809e-07			2.18966	1.10809e-07
13.6941	1.14183e-07			2.19106	1.14183e-07
13.7029	1.17161e-07			2.19247	1.17161e-07
13.7117	1.19767e-07			2.19387	1.19767e-07
13.7205	1.22672e-07			2.19527	1.22672e-07
13.7292	1.25625e-07			2.19668	1.25625e-07
13.738	1.29051e-07			2.19808	1.29051e-07
13.7468	1.31824e-07			2.19948	1.31824e-07
13.7555	1.34397e-07			2.20089	1.34397e-07
13.7643	1.37217e-07			2.20229	1.37217e-07
13.7731	1.40024e-07			2.20369	1.40024e-07
13.7819	1.43103e-07			2.2051	1.43103e-07
13.7906	1.45635e-07			2.2065	1.45635e-07
13.7994	1.48538e-07			2.2079	1.48538e-07
13.8082	1.51389e-07			2.20931	1.51389e-07
13.8169	1.53772e-07			2.21071	1.53772e-07
13.8257	1.56612e-07			2.21212	1.56612e-07
13.8345	1.59071e-07			2.21352	1.59071e-07
13.8433	1.6084e-07			2.21492	1.6084e-07
13.852	1.63477e-07			2.21633	1.63477e-07
13.8608	1.66465e-07			2.21773	1.66465e-07
13.8696	1.6898e-07			2.21913	1.6898e-07
13.8784	1.71691e-07			2.22054	1.71691e-07
13.8871	1.74082e-07			2.22194	1.74082e-07
13.8959	1.75949e-07			2.22334	1.75949e-07
13.9047	1.78526e-07			2.22475	1.78526e-07
13.9134	1.81005e-07			2.22615	1.81005e-07
13.9222	1.83073e-07			2.22755	1.83073e-07
13.931	1.85504e-07			2.22896	1.85504e-07
13.9398	1.88424e-07			2.23036	1.88424e-07
13.9485	1.91249e-07			2.23176	1.91249e-07
13.9573	1.92966e-07			2.23317	1.92966e-07
13.9661	1.94104e-07			2.23457	1.94104e-07
13.9748	1.96555e-07			2.23598	1.96555e-07
13.9836	1.99756e-07			2.23738	1.99756e-07
13.9924	2.02147e-07			2.23878	2.02147e-07
14.0012	2.03745e-07			2.24019	2.03745e-07
14.0099	2.05683e-07			2.24159	2.05683e-07
14.0187	2.08243e-07			2.24299	2.08243e-07
14.0275	2.10547e-07			2.2444	2.10547e-07
14.0362	2.12769e-07			2.2458	2.12769e-07
14.045	2.14732e-07			2.2472	2.14732e-07
14.0538	2.16753e-07			2.24861	2.16753e-07
14.0626	2.1912e-07			2.25001	2.1912e-07
14.0713	2.21528e-07			2.25141	2.21528e-07
14.0801	2.23577e-07			2.25282	2.23577e-07
14.0889	2.25868e-07			2.25422	2.25868e-07
14.0977	2.28627e-07			2.25562	2.28627e-07
14.1064	2.30954e-07			2.25703	2.30954e-07
14.1152	2.32956e-07			2.25843	2.32956e-07
14.124	2.34941e-07			2.25983	2.34941e-07
14.1327	2.37283e-07			2.26124	2.37283e-07
14.1415	2.39511e-07			2.26264	2.39511e-07
14.1503	2.41974e-07			2.26405	2.41974e-07
14.1591	2.44754e-07			2.26545	2.44754e-07
14.1678	2.47181e-07			2.26685	2.47181e-07
14.1766	2.50184e-07			2.26826	2.50184e-07
14.1854	2.53248e-07			2.26966	2.53248e-07
14.1941	2.55252e-07			2.27106	2.55252e-07
14.2029	2.57253e-07			2.27247	2.57253e-07
14.2117	2.60219e-07			2.27387	2.60219e-07
14.2205	2.62611e-07			2.27527	2.62611e-07
14.2292	2.65307e-07			2.27668	2.65307e-07
14.238	2.68947e-07			2.27808	2.68947e-07
14.2468	2.71996e-07			2.27948	2.71996e-07
14.2555	2.74745e-07			2.28089	2.74745e-07
14.2643	2.77637e-07			2.28229	2.77637e-07
14.2731	2.80022e-07			2.28369	2.80022e-07
14.2819	2.82767e-07			2.2851	2.82767e-07
14.2906	2.86408e-07			2.2865	2.86408e-07
14.2994	2.89272e-07			2.28791	2.89272e-07
14.3082	2.92213e-07			2.28931	2.92213e-07
14.317	2.95747e-07			2.29071	2.95747e-07
14.3257	2.98564e-07			2.29212	2.98564e-07
14.3345	3.00898e-07			2.29352	3.00898e-07
14.3433	3.04149e-07			2.29492	3.04149e-07
14.352	3.08187e-07			2.29633	3.08187e-07
14.3608	3.11542e-07			2.29773	3.11542e-07
14.3696	3.14907e-07			2.29913	3.14907e-07
14.3784	3.18698e-07			2.30054	3.18698e-07
14.3871	3.22346e-07			2.30194	3.22346e-07
14.3959	3.26248e-07			2.30334	3.26248e-07
14.4047	3.30367e-07			2.30475	3.30367e-07
14.4134	3.33906e-07			2.30615	3.33906e-07
14.4222	3.37858e-07			2.30755	3.37858e-07
14.431	3.42344e-07			2.30896	3.42344e-07
14.4398	3.46629e-07			2.31036	3.46629e-07
14.4485	3.50605e-07			2.31177	3.50605e-07
14.4573	3.54819e-07			2.31317	3.54819e-07
14.4661	3.59724e-07			2.31457	3.59724e-07
14.4748	3.64833e-07			2.31598	3.64833e-07
14.4836	3.69607e-07			2.31738	3.69607e-07
14.4924	3.74049e-07			2.31878	3.74049e-07
14.5012	3.78618e-07			2.32019	3.78618e-07
14.5099	3.83416e-07			2.32159	3.83416e-07
14.5187	3.88926e-07			2.32299	3.88926e-07
14.5275	3.94249e-07			2.3244	3.94249e-07
14.5363	4.00452e-07			2.3258	4.00452e-07
14.545	4.06642e-07			2.3272	4.06642e-07
14.5538	4.11631e-07			2.32861	4.11631e-07
14.5626	4.16673e-07			2.33001	4.16673e-07
14.5713	4.22241e-07			2.33141	4.22241e-07
14.5801	4.27976e-07			2.33282	4.27976e-07
14.5889	4.33179e-07			2.33422	4.33179e-07
14.5977	4.3881e-07			2.33562	4.3881e-07
14.6064	4.44955e-07			2.33703	4.44955e-07
14.6152	4.50856e-07			2.33843	4.50856e-07
14.624	4.57601e-07			2.33984	4.57601e-07
14.6327	4.64263e-07			2.34124	4.64263e-07
14.6415	4.69691e-07			2.34264	4.69691e-07
14.6503	4.75921e-07			2.34405	4.75921e-07
14.6591	4.8272e-07			2.34545	4.8272e-07
14.6678	4.89847e-07			2.34685	4.89847e-07
14.6766	4.96953e-07			2.34826	4.96953e-07
14.6854	5.03303e-07			2.34966	5.03303e-07
14.6941	5.09573e-07			2.35106	5.09573e-07
14.7029	5.16018e-07			2.35247	5.16018e-07
14.7117	5.22447e-07			2.35387	5.22447e-07
14.7205	5.29689e-07			2.35527	5.29689e-07
14.7292	5.37315e-07			2.35668	5.37315e-07
14.738	5.44084e-07			2.35808	5.44084e-07
14.7468	5.50654e-07			2.35948	5.50654e-07
14.7556	5.57308e-07			2.36089	5.57308e-07
14.7643	5.63957e-07			2.36229	5.63957e-07
14.7731	5.7083e-07			2.3637	5.7083e-07
14.7819	5.77797e-07			2.3651	5.77797e-07
14.7906	5.84401e-07			2.3665	5.84401e-07
14.7994	5.90675e-07			2.36791	5.90675e-07
14.8082	5.9727e-07			2.36931	5.9727e-07
14.817	6.04619e-07			2.37071	6.04619e-07
14.8257	6.11347e-07			2.37212	6.11347e-07
14.8345	6.17799e-07			2.37352	6.17799e-07
14.8433	6.25231e-07			2.37492	6.25231e-07
14.852	6.3229e-07			2.37633	6.3229e-07
14.8608	6.38414e-07			2.37773	6.38414e-07
14.8696	6.44402e-07			2.37913	6.44402e-07
14.8784	6.50899e-07			2.38054	6.50899e-07
14.8871	6.5773e-07			2.38194	6.5773e-07
14.8959	6.64117e-07			2.38334	6.64117e-07
14.9047	6.70232e-07			2.38475	6.70232e-07
14.9134	6.76399e-07			2.38615	6.76399e-07
14.9222	6.83401e-07			2.38756	6.83401e-07
14.931	6.90182e-07			2.38896	6.90182e-07
14.9398	6.96506e-07			2.39036	6.96506e-07
14.9485	7.02727e-07			2.39177	7.02727e-07
14.9573	7.08912e-07			2.39317	7.08912e-07
14.9661	7.15252e-07			2.39457	7.15252e-07
14.9749	7.20683e-07			2.39598	7.20683e-07
14.9836	7.26384e-07			2.39738	7.26384e-07
14.9924	7.33012e-07			2.39878	7.33012e-07
15.0012	7.39075e-07			2.40019	7.39075e-07
15.0099	7.45144e-07			2.40159	7.45144e-07
15.0187	7.51372e-07			2.40299	7.51372e-07
15.0275	7.56826e-07			2.4044	7.56826e-07
15.0363	7.626e-07			2.4058	7.626e-07
15.045	7.68508e-07			2.4072	7.68508e-07
15.0538	7.73921e-07			2.40861	7.73921e-07
15.0626	7.80082e-07			2.41001	7.80082e-07
15.0713	7.86667e-07			2.41142	7.86667e-07
15.0801	7.92178e-07			2.41282	7.92178e-07
15.0889	7.97471e-07			2.41422	7.97471e-07
15.0977	8.02763e-07			2.41563	8.02763e-07
15.1064	8.07826e-07			2.41703	8.07826e-07
15.1152	8.13137e-07			2.41843	8.13137e-07
15.124	8.18918e-07			2.41984	8.18918e-07
15.1327	8.24408e-07			2.42124	8.24408e-07
15.1415	8.29077e-07			2.42264	8.29077e-07
15.1503	8.343e-07			2.42405	8.343e-07
15.1591	8.40292e-07			2.42545	8.40292e-07
15.1678	8.45466e-07			2.42685	8.45466e-07
15.1766	8.50588e-07			2.42826	8.50588e-07
15.1854	8.55821e-07			2.42966	8.55821e-07
15.1942	8.60979e-07			2.43106	8.60979e-07
15.2029	8.66854e-07			2.43247	8.66854e-07
15.2117	8.72131e-07			2.43387	8.72131e-07
15.2205	8.7706e-07			2.43527	8.7706e-07
15.2292	8.82331e-07			2.43668	8.82331e-07
15.238	8.87891e-07			2.43808	8.87891e-07
15.2468	8.93404e-07			2.43949	8.93404e-07
15.2556	8.98238e-07			2.44089	8.98238e-07
15.2643	9.03409e-07			2.44229	9.03409e-07
15.2731	9.09181e-07			2.4437	9.09181e-07
15.2819	9.14041e-07			2.4451	9.14041e-07
15.2906	9.18526e-07			2.4465	9.18526e-07
15.2994	9.23678e-07			2.44791	9.23678e-07
15.3082	9.27764e-07			2.44931	9.27764e-07
15.317	9.32114e-07			2.45071	9.32114e-07
15.3257	9.3693e-07			2.45212	9.3693e-07
15.3345	9.40727e-07			2.45352	9.40727e-07
15.3433	9.45885e-07			2.45492	9.45885e-07
15.352	9.50885e-07			2.45633	9.50885e-07
15.3608	9.54898e-07			2.45773	9.54898e-07
15.3696	9.59142e-07			2.45913	9.59142e-07
15.3784	9.63043e-07			2.46054	9.63043e-07
15.3871	9.66818e-07			2.46194	9.66818e-07
15.3959	9.70732e-07			2.46335	9.70732e-07
15.4047	9.7459e-07			2.46475	9.7459e-07
15.4135	9.77809e-07			2.46615	9.77809e-07
15.4222	9.81252e-07			2.46756	9.81252e-07
15.431	9.85719e-07			2.46896	9.85719e-07
15.4398	9.89522e-07			2.47036	9.89522e-07
15.4485	9.92606e-07			2.47177	9.92606e-07
15.4573	9.95679e-07			2.47317	9.95679e-07
15.4661	9.98869e-07			2.47457	9.98869e-07
15.4749	1.00186e-06			2.47598	1.00186e-06
15.4836	1.00469e-06			2.47738	1.00469e-06
15.4924	1.00771e-06			2.47878	1.00771e-06
15.5012	1.01054e-06			2.48019	1.01054e-06
15.5099	1.0134e-06			2.48159	1.0134e-06
15.5187	1.01679e-06			2.48299	1.01679e-06
15.5275	1.01958e-06			2.4844	1.01958e-06
15.5363	1.02142e-06			2.4858	1.02142e-06
15.545	1.02435e-06			2.48721	1.02435e-06
15.5538	1.02733e-06			2.48861	1.02733e-06
15.5626	1.02903e-06			2.49001	1.02903e-06
15.5713	1.03145e-06			2.49142	1.03145e-06
15.5801	1.03409e-06			2.49282	1.03409e-06
15.5889	1.03592e-06			2.49422	1.03592e-06
15.5977	1.03771e-06			2.49563	1.03771e-06
15.6064	1.0398e-06			2.49703	1.0398e-06
15.6152	1.04226e-06			2.49843	1.04226e-06
15.624	1.04422e-06			2.49984	1.04422e-06
15.6328	1.04569e-06			2.50124	1.04569e-06
15.6415	1.04731e-06			2.50264	1.04731e-06
15.6503	1.04883e-06			2.50405	1.04883e-06
15.6591	1.05027e-06			2.50545	1.05027e-06
15.6678	1.05206e-06			2.50685	1.05206e-06
15.6766	1.05349e-06			2.50826	1.05349e-06
15.6854	1.05512e-06			2.50966	1.05512e-06
15.6942	1.05616e-06			2.51106	1.05616e-06
15.7029	1.05688e-06			2.51247	1.05688e-06
15.7117	1.05873e-06			2.51387	1.05873e-06
15.7205	1.06021e-06			2.51528	1.06021e-06
15.7292	1.061e-06			2.51668	1.061e-06
15.738	1.06166e-06			2.51808	1.06166e-06
15.7468	1.06339e-06			2.51949	1.06339e-06
15.7556	1.06469e-06			2.52089	1.06469e-06
15.7643	1.06489e-06			2.52229	1.06489e-06
15.7731	1.06615e-06			2.5237	1.06615e-06
15.7819	1.06732e-06			2.5251	1.06732e-06
15.7906	1.06818e-06			2.5265	1.06818e-06
15.7994	1.06899e-06			2.52791	1.06899e-06
15.8082	1.06975e-06			2.52931	1.06975e-06
15.817	1.07076e-06			2.53071	1.07076e-06
15.8257	1.07143e-06			2.53212	1.07143e-06
[truncated: 1,783 more rows]
