# Supplementary material for: Architecture of the ESCPE-1 membrane coat
Source: Nat Struct Mol Biol. 2023 Jun 15;30(7):958–69. doi: 10.1038/s41594-023-01014-7 (PMC10352136; doi:10.1038/s41594-023-01014-7)
Supplement: Supplementary file 9 — Numerical data. [file 41594_2023_1014_MOESM9_ESM.xlsx]

## Sheet: SNX1-2 KO HT1080s
Find Maxima function on Image J - for each experiment images of the GFP-SNX1-WT construct were used to set maxima tolerance level to quantify total number of maxima per cell
The number of local maxima per cell was normalized to the average number of local maxima in GFP-SNX1-WT-expressing cells for each experiment to get "Normalized Maxima" values
Each value of Normalized Maxima per cell is represented as small dots in Fig 5e, color-coded by experimental set
	# MAXIMA PER CELL (RAW NUMBERS)				# NORMALIZED MAXIMA PER CELL					# MAXIMA PER CELL (RAW NUMBERS)				# NORMALIZED MAXIMA PER CELL					# MAXIMA PER CELL (RAW NUMBERS)				# NORMALIZED MAXIMA PER CELL
	EXPERIMENT 1; Maxima tolerance set to 4,000				Each value (small dots in Fig 5e)					EXPERIMENT 2; Maxima tolerance set to 4,000				Each value (small dots in Fig 5e)					EXPERIMENT 3; Maxima tolerance set to 4,000				Each value (small dots in Fig 5e)
	WT	BT*	SAH*	BT-SAH*	WT	BT*	SAH*	BT-SAH*		WT	BT*	SAH*	BT-SAH*	WT	BT*	SAH*	BT-SAH*		WT	BT*	SAH*	BT-SAH*	WT	BT*	SAH*	BT-SAH*
	110	39	25	19	1.92916	0.683975	0.438446	0.333219		202	101	30	15	1.54641	0.773206	0.229665	0.114833		83	40	22	20	1.02469	0.493827	0.271605	0.246914
	14	42	31	11	0.24553	0.736589	0.543673	0.192916		121	127	33	46	0.926316	0.972249	0.252632	0.352153		75	66	36	19	0.925926	0.814815	0.444444	0.234568
	59	32	46	0	1.03473	0.56121	0.80674	0		91	56	83	1	0.696651	0.428708	0.635407	0.0076555		123	64	11	21	1.51852	0.790123	0.135802	0.259259
	61	50	16	30	1.06981	0.876891	0.280605	0.526135		43	143	56	2	0.329187	1.09474	0.428708	0.015311		111	49	17	22	1.37037	0.604938	0.209877	0.271605
	54	47	22	16	0.947043	0.824278	0.385832	0.280605		144	112	36	2	1.10239	0.857416	0.275598	0.015311		81	15	15	16	1	0.185185	0.185185	0.197531
	92	59	29	4	1.61348	1.03473	0.508597	0.0701513		60	76	45	29	0.45933	0.581818	0.344498	0.22201		90	82	23	19	1.11111	1.01235	0.283951	0.234568
	61	60	26	1	1.06981	1.05227	0.455983	0.0175378		75	80	78	6	0.574163	0.61244	0.597129	0.045933		84	139	28	24	1.03704	1.71605	0.345679	0.296296
	82	27	37	20	1.4381	0.473521	0.6489	0.350757		101	100	84	13	0.773206	0.76555	0.643062	0.0995215		73	27	34	23	0.901235	0.333333	0.419753	0.283951
	112	56	27	40	1.96424	0.982118	0.473521	0.701513		226	211	15	4	1.73014	1.61531	0.114833	0.030622		107	55	32	10	1.32099	0.679012	0.395062	0.123457
	74	51	20	15	1.2978	0.894429	0.350757	0.263067		151	224	34	13	1.15598	1.71483	0.260287	0.0995215		122	76	11	20	1.50617	0.938272	0.135802	0.246914
	63	28	20	1	1.10488	0.491059	0.350757	0.0175378		255	102	31	63	1.95215	0.780861	0.237321	0.482297		47	92	24	12	0.580247	1.1358	0.296296	0.148148
	40	29	53	29	0.701513	0.508597	0.929505	0.508597		125	89	4	53	0.956938	0.68134	0.030622	0.405742		61	61	33	22	0.753086	0.753086	0.407407	0.271605
	26	56	21	23	0.455983	0.982118	0.368294	0.40337		106	133	32	29	0.811483	1.01818	0.244976	0.22201		33	112	17	12	0.407407	1.38272	0.209877	0.148148
	26	25	18	0	0.455983	0.438446	0.315681	0		155	75	75	16	1.1866	0.574163	0.574163	0.122488		94	72	15	15	1.16049	0.888889	0.185185	0.185185
	40	73	22	9	0.701513	1.28026	0.385832	0.15784		82	49	67	0	0.627751	0.37512	0.512919	0		70	70	20	10	0.864198	0.864198	0.246914	0.123457
	45	52	15	36	0.789202	0.911967	0.263067	0.631362		129	60	92	26	0.98756	0.45933	0.704306	0.199043		98	40	48	6	1.20988	0.493827	0.592593	0.0740741
	27	50	16	32	0.473521	0.876891	0.280605	0.56121		90	116	62	12	0.688995	0.888038	0.474641	0.091866		86	77	35	51	1.06173	0.950617	0.432099	0.62963
	31	30	21	38	0.543673	0.526135	0.368294	0.666437		145	48	35	8	1.11005	0.367464	0.267943	0.061244		151	35	17	39	1.8642	0.432099	0.209877	0.481481
	28	28	31	14	0.491059	0.491059	0.543673	0.24553		78	103	48	18	0.597129	0.788517	0.367464	0.137799		77	107	40	30	0.950617	1.32099	0.493827	0.37037
	93	22	8	7	1.63102	0.385832	0.140303	0.122765		79	101	70	7	0.604785	0.773206	0.535885	0.0535885		43	45	30	12	0.530864	0.555556	0.37037	0.148148
	68	63	37	12	1.19257	1.10488	0.6489	0.210454		121	45	38	22	0.926316	0.344498	0.290909	0.168421		89	86	26	31	1.09877	1.06173	0.320988	0.382716
	87	80	3	2	1.52579	1.40303	0.0526135	0.0350757		104	98	54	18	0.796172	0.750239	0.413397	0.137799		106	74	36	22	1.30864	0.91358	0.444444	0.271605
	52	67	71	17	0.911967	1.17503	1.24519	0.298143		82	47	93	45	0.627751	0.359809	0.711962	0.344498		62	66	48	5	0.765432	0.814815	0.592593	0.0617284
	26	62	22	17	0.455983	1.08735	0.385832	0.298143		168	117	39	80	1.28612	0.895694	0.298565	0.61244		86	110	38	13	1.06173	1.35802	0.469136	0.160494
	49	88	20	0	0.859354	1.54333	0.350757	0		141	14	40	39	1.07943	0.107177	0.30622	0.298565		36	33	44	6	0.444444	0.407407	0.54321	0.0740741
	49	50	74	13	0.859354	0.876891	1.2978	0.227992		185	126	53	52	1.41627	0.964593	0.405742	0.398086		69	46	31	25	0.851852	0.567901	0.382716	0.308642
	67	68	34	1	1.17503	1.19257	0.596286	0.0175378		283	81	23	30	2.16651	0.620096	0.176077	0.229665		32	19	27	5	0.395062	0.234568	0.333333	0.0617284
	68	45	11		1.19257	0.789202	0.192916			96		51	56	0.734928		0.390431	0.428708		62	87	23	2	0.765432	1.07407	0.283951	0.0246914
	56	30	37		0.982118	0.526135	0.6489			63		87	31	0.482297		0.666029	0.237321		60	43	41	5	0.740741	0.530864	0.506173	0.0617284
	32	25	15		0.56121	0.438446	0.263067			82		2	71	0.627751		0.015311	0.543541		88	18	59	17	1.08642	0.222222	0.728395	0.209877
	45	17	33		0.789202	0.298143	0.578748			167		65	16	1.27847		0.497608	0.122488		39	24	47	10	0.481481	0.296296	0.580247	0.123457
	52	25	39		0.911967	0.438446	0.683975			230		54	25	1.76077		0.413397	0.191388		27	62	20	17	0.333333	0.765432	0.246914	0.209877
	91	41	40		1.59594	0.719051	0.701513					18	35			0.137799	0.267943		74	75	25	16	0.91358	0.925926	0.308642	0.197531
	55		15		0.96458		0.263067					38	76			0.290909	0.581818		59	53	51	5	0.728395	0.654321	0.62963	0.0617284
	34		50		0.596286		0.876891					54	1			0.413397	0.0076555		62	74	40	13	0.765432	0.91358	0.493827	0.160494
	54				0.947043							67	22			0.512919	0.168421		117	34	41	44	1.44444	0.419753	0.506173	0.54321
	80				1.40303							10	17			0.076555	0.130144		136	56			1.67901	0.691358
	53				0.929505							63	49			0.482297	0.37512		65	67			0.802469	0.82716
	58				1.01719							56	3			0.428708	0.0229665		146				1.80247
	48				0.841816							71	49			0.543541	0.37512		69				0.851852
	44				0.771664							59	18			0.451675	0.137799		57				0.703704
	83				1.45564														152				1.87654
	36				0.631362
	36				0.631362
	79				1.38549
	76				1.33287
	29				0.508597
	82				1.4381
	32				0.56121
	86				1.50825
	63				1.10488
AVERAGE	57.0196	45.9697	28.7143	15.0741	1	0.806209	0.503586	0.264366		130.625	97.5556	49.878	27.2683	1	0.746837	0.381842	0.208752		81	61.8684	30.6944	17.75	1	0.763808	0.378944	0.219136
For each experiment, the average number of normalized maxima per cell for each costruct tested is show as a large dot in Fig 5e
EXPERIMENT 1					EXPERIMENT 2					EXPERIMENT 3
WT	BT*	SAH*	BT-SAH*		WT	BT*	SAH*	BT-SAH*		WT	BT*	SAH*	BT-SAH*
1	0.806209	0.503586	0.264366		1	0.746837	0.381842	0.208752		1	0.763808	0.378944	0.219136

## Sheet: SNX5-6 KO HT1080s
Find Maxima function on Image J - for each experiment images of the GFP-SNX5-WT construct were used to set maxima tolerance level to quantify total number of maxima per cell
The number of local maxima per cell was normalized to the average number of local maxima in GFP-SNX5-WT-expressing cells for each experiment to get "Normalized Maxima" values
Each value of Normalized Maxima per cell is represented as small dots in Fig 5e, color-coded by experimental set
	# MAXIMA PER CELL (RAW NUMBERS)				# NORMALIZED MAXIMA PER CELL					# MAXIMA PER CELL (RAW NUMBERS)				# NORMALIZED MAXIMA PER CELL					# MAXIMA PER CELL (RAW NUMBERS)				# NORMALIZED MAXIMA PER CELL					# MAXIMA PER CELL (RAW NUMBERS)				# NORMALIZED MAXIMA PER CELL
	EXPERIMENT 1; Maxima tolerance set to 1,000				Each value (small dots in Fig 5e)					EXPERIMENT 2; Maxima tolerance set to 500				Each value (small dots in Fig 5e)					EXPERIMENT 3; Maxima tolerance set to 500				Each value (small dots in Fig 5e)					EXPERIMENT 4; Maxima tolerance set to 4,000				Each value (small dots in Fig 5e)
	WT	BT*	SAH*	BT-SAH*	WT	BT*	SAH*	BT-SAH*		WT	BT*	SAH*	BT-SAH*	WT	BT*	SAH*	BT-SAH*		WT	BT*	SAH*	BT-SAH*	WT	BT*	SAH*	BT-SAH*		WT	BT*	SAH*	BT-SAH*	WT	BT*	SAH*	BT-SAH*
	125	232	17	5	1.07618	1.99739	0.146361	0.0430472		98	86	18	0	0.936765	0.822059	0.172059	0		58	89		1	0.68738	1.05477		0.0118514		53	98	9	2	0.605609	1.11981	0.102839	0.0228532
	103	285	11	3	0.886773	2.45369	0.0947039	0.0258283		173	140	5	3	1.65368	1.33824	0.0477941	0.0286765		69	87		2	0.817745	1.03107		0.0237028		59	30	16	1	0.674169	0.342798	0.182825	0.0114266
	199	129	8	9	1.71328	1.11062	0.0688756	0.077485		100	83	28	6	0.955882	0.793382	0.267647	0.0573529		67	54		1	0.794042	0.639974		0.0118514		95	60	12	0	1.08553	0.685596	0.137119	0
	95	68	19	5	0.817897	0.585442	0.163579	0.0430472		148	45	15	1	1.41471	0.430147	0.143382	0.00955882		54	13		9	0.639974	0.154068		0.106662		45	88	6	7	0.514197	1.00554	0.0685596	0.0799861
	112	96	39	6	0.964258	0.826507	0.335768	0.0516567		111	170	27	9	1.06103	1.625	0.258088	0.0860294		116	19		20	1.37476	0.225176		0.237028		56	6	19	5	0.639889	0.0685596	0.217105	0.057133
	249	190	13	7	2.14375	1.63579	0.111923	0.0602661		191	70	6	1	1.82574	0.669118	0.0573529	0.00955882		71	46		1	0.841448	0.545163		0.0118514		130	7	3	16	1.48546	0.0799861	0.0342798	0.182825
	128	95	10	2	1.10201	0.817897	0.0860944	0.0172189		76	60	1	1	0.726471	0.573529	0.00955882	0.00955882		109	24		4	1.2918	0.284433		0.0474055		102	126	2	11	1.16551	1.43975	0.0228532	0.125693
	133	124	13	4	1.14506	1.06757	0.111923	0.0344378		64	110	20	1	0.611765	1.05147	0.191176	0.00955882		61	56		1	0.722934	0.663677		0.0118514		88	98	4	4	1.00554	1.11981	0.0457064	0.0457064
	128	181	8	6	1.10201	1.55831	0.0688756	0.0516567		50	109	1	2	0.477941	1.04191	0.00955882	0.0191176		119	33		1	1.41031	0.391095		0.0118514		58	41	11	2	0.662742	0.46849	0.125693	0.0228532
	102	105	7	17	0.878163	0.903992	0.0602661	0.146361		96	145	68	2	0.917647	1.38603	0.65	0.0191176		96	34		1	1.13773	0.402947		0.0118514		72	25	17	10	0.822715	0.285665	0.194252	0.114266
	57	116	6	4	0.490738	0.998696	0.0516567	0.0344378		131	76	48	1	1.25221	0.726471	0.458824	0.00955882		78	24		1	0.924407	0.284433		0.0118514		45	78	3	4	0.514197	0.891274	0.0342798	0.0457064
	55	102	17	3	0.473519	0.878163	0.146361	0.0258283		27	47	23	1	0.258088	0.449265	0.219853	0.00955882		142	10		0	1.6829	0.118514		0		108	92	9	2	1.23407	1.05125	0.102839	0.0228532
	64	120	25	5	0.551004	1.03313	0.215236	0.0430472		55	86	4	2	0.525735	0.822059	0.0382353	0.0191176		71	37		6	0.841448	0.438501		0.0711083		78	6	13	3	0.891274	0.0685596	0.148546	0.0342798
	129	96	7	8	1.11062	0.826507	0.0602661	0.0688756		97	66	1	23	0.927206	0.630882	0.00955882	0.219853		93	129		2	1.10218	1.52883		0.0237028		80	46	29	4	0.914127	0.525623	0.331371	0.0457064
	95	139	9	10	0.817897	1.19671	0.077485	0.0860944		120	79	2	1	1.14706	0.755147	0.0191176	0.00955882		53	20		1	0.628123	0.237028		0.0118514		105	83	5	16	1.19979	0.948407	0.057133	0.182825
	96	80	11	10	0.826507	0.688756	0.0947039	0.0860944		93	104	5	5	0.888971	0.994118	0.0477941	0.0477941		75	4		1	0.888853	0.0474055		0.0118514		48	36	6	10	0.548476	0.411357	0.0685596	0.114266
	86	93	19	5	0.740412	0.800678	0.163579	0.0430472		138	49	1	1	1.31912	0.468382	0.00955882	0.00955882		147	34		1	1.74215	0.402947		0.0118514		158	50	27	4	1.8054	0.57133	0.308518	0.0457064
	140	94	8	6	1.20532	0.809288	0.0688756	0.0516567		96	40	2	1	0.917647	0.382353	0.0191176	0.00955882		116	35		10	1.37476	0.414798		0.118514		49	68	40	3	0.559903	0.777008	0.457064	0.0342798
	42	39	19	3	0.361597	0.335768	0.163579	0.0258283		58	127	1	0	0.554412	1.21397	0.00955882	0		29	20		0	0.34369	0.237028		0		63	45	14	1	0.719875	0.514197	0.159972	0.0114266
	93	159	13	10	0.800678	1.3689	0.111923	0.0860944		134	119	2	1	1.28088	1.1375	0.0191176	0.00955882		141	1		0	1.67104	0.0118514		0		62	64	1	12	0.708449	0.731302	0.0114266	0.137119
	194	111		8	1.67023	0.955648		0.0688756		77	81	7	1	0.736029	0.774265	0.0669118	0.00955882		40	50		1	0.474055	0.592569		0.0118514		44	42	9	20	0.50277	0.479917	0.102839	0.228532
	150	59		13	1.29142	0.507957		0.111923		79	63	4	3	0.755147	0.602206	0.0382353	0.0286765		55	59		3	0.651826	0.699231		0.0355541		62	44	11	32	0.708449	0.50277	0.125693	0.365651
	104	42		13	0.895382	0.361597		0.111923		149	34	32	1	1.42426	0.325	0.305882	0.00955882		80	9		0	0.94811	0.106662		0		156	25	6	5	1.78255	0.285665	0.0685596	0.057133
	84	59		9	0.723193	0.507957		0.077485		164	86	3		1.56765	0.822059	0.0286765			88	55		1	1.04292	0.651826		0.0118514		145	23	13	4	1.65686	0.262812	0.148546	0.0457064
	104	74		6	0.895382	0.637099		0.0516567		104	135	9		0.994118	1.29044	0.0860294			73	128		6	0.865151	1.51698		0.0711083		78	76	8	0	0.891274	0.868421	0.0914127	0
	73			8	0.628489			0.0688756		116	63	17		1.10882	0.602206	0.1625			41	53		4	0.485906	0.628123		0.0474055		119	32	9	43	1.35976	0.365651	0.102839	0.491343
	82			3	0.705974			0.0258283		133	93	5		1.27132	0.888971	0.0477941			43	54		8	0.509609	0.639974		0.094811		76	53	3	3	0.868421	0.605609	0.0342798	0.0342798
	81			11	0.697365			0.0947039		117	111	47		1.11838	1.06103	0.449265			126	21		1	1.49327	0.248879		0.0118514		77	28	4	15	0.879848	0.319945	0.0457064	0.171399
	136			29	1.17088			0.249674		108	112	21		1.03235	1.07059	0.200735			86	32		1	1.01922	0.379244		0.0118514		68	94	10	1	0.777008	1.0741	0.114266	0.0114266
	73				0.628489					77	78	10		0.736029	0.745588	0.0955882			62	41		0	0.734785	0.485906		0		124	38	10	23	1.4169	0.434211	0.114266	0.262812
	203				1.74772					148	163	15		1.41471	1.55809	0.143382			125	28		2	1.48142	0.331839		0.0237028		81	33	6	11	0.925554	0.377078	0.0685596	0.125693
	193				1.66162					60	45	25		0.573529	0.430147	0.238971			67	48		11	0.794042	0.568866		0.130365		95	66	13	9	1.08553	0.754155	0.148546	0.102839
	125				1.07618					75	44	10		0.716912	0.420588	0.0955882			120	67		0	1.42217	0.794042		0		76	37	1	2	0.868421	0.422784	0.0114266	0.0228532
										152	93	27		1.45294	0.888971	0.258088			15	34		0	0.177771	0.402947		0		93	57	10	2	1.06267	0.651316	0.114266	0.0228532
										153	20	33		1.4625	0.191176	0.315441			143	40		0	1.69475	0.474055		0		16	26	12	0	0.182825	0.297091	0.137119	0
										79	14	5		0.755147	0.133824	0.0477941			112	7		7	1.32735	0.0829596		0.0829596		108	103	9	2	1.23407	1.17694	0.102839	0.0228532
										46	105	2		0.439706	1.00368	0.0191176			81	145		0	0.959962	1.71845		0		79	37	24	13	0.902701	0.422784	0.274238	0.148546
										119	115	3		1.1375	1.09926	0.0286765				1		0		0.0118514		0		142	26	5	58	1.62258	0.297091	0.057133	0.662742
										68	82	11		0.65	0.783824	0.105147				23		1		0.272582		0.0118514		76	47	1	1	0.868421	0.53705	0.0114266	0.0114266
											115	14			1.09926	0.133824				49				0.580717				74	25	20	3	0.845568	0.285665	0.228532	0.0342798
											83	2			0.793382	0.0191176				58				0.68738				111	113	14	0	1.26835	1.2912	0.159972	0
											64	3			0.611765	0.0286765				80				0.94811				65	38	3	4	0.742729	0.434211	0.0342798	0.0457064
											66	43			0.630882	0.411029				72				0.853299				55	34	17	2	0.628463	0.388504	0.194252	0.0228532
											67	14			0.640441	0.133824				80				0.94811				63	54	21	0	0.719875	0.617036	0.239958	0
											136				1.3													122	56	9	30	1.39404	0.639889	0.102839	0.342798
											138				1.31912													55	53	2	27	0.628463	0.605609	0.0228532	0.308518
											96				0.917647													71	281	3	18	0.811288	3.21087	0.0342798	0.205679
											77				0.736029													65	69	0	14	0.742729	0.788435	0	0.159972
											51				0.4875													93	106	2	28	1.06267	1.21122	0.0228532	0.319945
											66				0.630882													110	23	6		1.25693	0.262812	0.0685596
											104				0.994118													55	23	6		0.628463	0.262812	0.0685596
											73				0.697794													281	44	8		3.21087	0.50277	0.0914127
											54				0.516176													108	52	2		1.23407	0.594183	0.0228532
											81				0.774265													72	91	9		0.822715	1.03982	0.102839
											44				0.420588													74	29	1		0.845568	0.331371	0.0114266
																												87	24	4		0.994114	0.274238	0.0457064
																												48	31	5		0.548476	0.354224	0.057133
																												64	32	4		0.731302	0.365651	0.0457064
																												166	48	8		1.89681	0.548476	0.0914127
																												100	19	8		1.14266	0.217105	0.0914127
																												99	25	7		1.13123	0.285665	0.0799861
																												47	54	19		0.53705	0.617036	0.217105
																												118	21	6		1.34834	0.239958	0.0685596
																												46	4	6		0.525623	0.0457064	0.0685596
																												105	12	8		1.19979	0.137119	0.0914127
																												153	29	9		1.74827	0.331371	0.102839
																													19	14			0.217105	0.159972
																													43	61			0.491343	0.697022
																													48	2			0.548476	0.0228532
																													28	5			0.319945	0.057133
																													42	0			0.479917	0
																													12	1			0.137119	0.0114266
																													82	11			0.936981	0.125693
																													41	5			0.46849	0.057133
																													39	24			0.445637	0.274238
																													67	3			0.765582	0.0342798
																													23	5			0.262812	0.057133
																													49	2			0.559903	0.0228532
																													22	0			0.251385	0
																													55	8			0.628463	0.0914127
																													56	0			0.639889	0
																													26	11			0.297091	0.125693
																													98	8			1.11981	0.0914127
																													57	9			0.651316	0.102839
																													57	1			0.651316	0.0114266
																													54	12			0.617036	0.137119
																													43	13			0.491343	0.148546
																													24	13			0.274238	0.148546
																													50	4			0.57133	0.0457064
																													18	24			0.205679	0.274238
																													54	2			0.617036	0.0228532
																													54	8			0.617036	0.0914127
																													58	11			0.662742	0.125693
																													106	2			1.21122	0.0228532
																													48	0			0.548476	0
																													41	53			0.46849	0.605609
																													3	12			0.0342798	0.137119
																													58	4			0.662742	0.0457064
																													77	2			0.879848	0.0228532
																													113	3			1.2912	0.0342798
																													37	15			0.422784	0.171399
																													17	7			0.194252	0.0799861
																													15	7			0.171399	0.0799861
																													61	2			0.697022	0.0228532
																													9	19			0.102839	0.217105
																													76	4			0.868421	0.0457064
																													10	14			0.114266	0.159972
																													51	3			0.582756	0.0342798
																													96	8			1.09695	0.0914127
																													19	0			0.217105	0
																													9	1			0.102839	0.0114266
																													68	13			0.777008	0.148546
																													76				0.868421
																													49				0.559903
																													63				0.719875
																													20				0.228532
																													71				0.811288
																													66				0.754155
																													71				0.811288
AVERAGE	116.152	115.52	13.95	7.86207	1	0.994563	0.120102	0.067688		104.615	84.7818	14.5455	2.91304	1	0.810414	0.139037	0.0278453		84.3784	45.5227		2.79487	1	0.539507		0.0331231		87.5152	50.1933	9.3125	9.93878	1	0.573538	0.10641	0.113566
For each experiment, the average number of normalized maxima per cell for each costruct tested is show as a large dot in Fig 5e
EXPERIMENT 1					EXPERIMENT 2					EXPERIMENT 3					EXPERIMENT 4
WT	BT*	SAH*	BT-SAH*		WT	BT*	SAH*	BT-SAH*		WT	BT*	SAH*	BT-SAH*		WT	BT*	SAH*	BT-SAH*
1	0.994563	0.120102	0.067688		1	0.810414	0.139037	0.0278453		1	0.539507		0.0331231		1	0.573538	0.10641	0.113566
