# Supplementary material for: Architecture of the ESCPE-1 membrane coat
Source: Nat Struct Mol Biol. 2023 Jun 15;30(7):958–69. doi: 10.1038/s41594-023-01014-7 (PMC10352136; doi:10.1038/s41594-023-01014-7)
Supplement: Supplementary file 10 — Numerical data. [file 41594_2023_1014_MOESM10_ESM.xlsx]

## Sheet: SNX1-2 KO
	Pearson's correlation coefficient (PCC) between CI-MPR and EEA1
	Each value (small dots in Fig 6C)
	1st experiment	SNX1-2 KO				2nd experiment	SNX1-2 KO				3rd experiment	SNX1-2 KO
	WT	uninfected	HA-SNX1	HA-SNX1-BT-SAH		WT	uninfected	HA-SNX1	HA-SNX1-BT-SAH		WT	uninfected	HA-SNX1	HA-SNX1-BT-SAH
	0.068968	0.452401	0.185582	0.419788		0.309267	0.439816	0.221755	0.442746		0.194999	0.38709	0.148079	0.472735
	0.0538729	0.362268	0.263119	0.456546		0.23575	0.439614	0.449078	0.576153		-0.0255162	0.612044	0.168061	0.47359
	0.277706	0.345994	0.202444	0.210734		0.234631	0.380821	0.273024	0.608587		0.115758	0.518678	0.259284	0.628896
	0.00153777	0.469354	0.0672098	0.325625		0.262426	0.571645	0.163105	0.283442		0.166715	0.24095	0.342445	0.22582
	0.355062	0.350641	0.161974	0.499905		0.26747	0.48923	0.123594	0.437422		0.137609	0.467029	0.0536949	0.238456
	0.0624396	0.509579	0.0697565	0.449218		0.215525	0.341339	0.298571	0.196726		0.056533	0.392	0.230626	0.277623
	0.163129	0.604604	0.238582	0.300275		0.182943	0.559647	0.303077	0.302484		0.200135	0.379546	0.12823	0.357609
	0.289712	0.398527	0.330318	0.204549		0.103248	0.380477	0.200338	0.359256		0.0136832	0.188222	0.224135	0.18356
	0.191364	0.297919	0.390474	0.218337		0.265572	0.508748	0.17632	0.598216		0.121559	0.39698	-0.0572035	0.435466
	0.0503214	0.276989	0.118248	0.598444		0.176599	0.39992	0.0825891	0.20666		0.0177704	0.566593	0.186375	0.47812
	0.189772	0.309116	0.218019	0.237036		0.197302	0.635691	0.295874	0.665023		0.173573	0.578683	0.462088	0.498773
	0.127623	0.497436	0.290622	0.329945		0.162405	0.508532	0.175833	0.304334		0.161521	0.540306	0.0532419	0.428071
	0.181132	0.436168	0.314412	0.241353		0.019011	0.392129	0.14849	0.432882		0.113135	0.342979	0.298713	0.137001
	0.0597755	0.400383	0.136407	0.484193		0.0611759	0.487717	0.194077	0.341478		0.185134	0.298663	0.266285	0.307659
	-0.018312	0.553417	0.195902	0.278917		0.155981	0.389148	0.26987	0.314979		-0.0153934	0.384812	0.175269	0.417075
	0.114641	0.516744	0.361064	0.386223		0.281509	0.456885	0.240683	0.280711		0.152015	0.0541504	0.0531309	0.45807
	0.041078	0.469885	0.209683	0.295655		0.180887	0.575402	0.0776591	0.33978		-0.129328	0.0714987	0.160387	0.200344
	0.0113066	0.473292	0.272428	0.567382		0.288176	0.550977	0.447216	0.315503		0.134838	0.430736	0.411514	0.522898
	0.084139	0.698064	0.314149	0.23202		0.0195869	0.237868	0.248787	0.172578		0.103075	0.242439	0.241076	0.523049
	0.262435	0.596646	0.274201	0.205861		0.131851	0.188471	0.303092	0.464264		0.300866	0.380605	0.0101778	0.2412
	0.333612	0.353138	0.273326	0.511917		0.0535463	0.641461	0.155992	0.275742		0.128606	0.410873	0.245947	0.252573
	0.0773428	0.507371	0.426448	0.175614		0.15953	0.556151	0.321179	0.328033		0.0631582	0.601741	0.372496	0.279674
	0.0594233	0.369176	0.394903	0.365797		0.0303817	0.24895	-0.0076545	0.300376		-0.0072754	0.506241	0.0928013	0.246221
	0.158428	0.505411	0.168932	0.27078		0.139303	0.111641	0.217221	0.37164		0.107228	0.353446	0.223828	0.398112
	0.0148326	0.242105	0.0973887	0.221811		0.159882	0.296379	0.118646	0.282515		0.125099	0.346375	0.253586	0.227162
	0.119533	0.484993	0.400758	0.192307		0.228886	0.538758	0.346389	0.180341		-0.0096612	0.620548	0.11144	0.377443
	0.179549	0.422131	0.295265	0.0586056		0.262428	0.448997	0.185973	0.119946		-0.0246903	0.432885	0.2391	0.180402
	0.258472	0.456869	0.166197	0.40616		0.0527792	0.329072	0.180872	0.477143		0.0943745	0.439721	0.104475	0.300216
	0.304728	0.392752	0.292665	0.382837		0.0653929	0.496479	0.284926	0.404343		-0.0173462	0.366327	0.499105	0.0328618
	0.132621	0.469219	0.275193	0.360471		0.142544	0.280044	0.246792	0.380143		0.110699	0.256632	0.260948	0.375676
	Pearson's correlation coefficient (PCC) between CI-MPR and EEA1
	Average value (large dots in Fig 6C)
	1st experiment	SNX1-2 KO				2nd experiment	SNX1-2 KO				3rd experiment	SNX1-2 KO
	WT	uninfected	HA-SNX1	HA-SNX1-BT-SAH		WT	uninfected	HA-SNX1	HA-SNX1-BT-SAH		WT	uninfected	HA-SNX1	HA-SNX1-BT-SAH
	0.140208	0.440753	0.246856	0.32961		0.1682	0.4294	0.224779	0.358782		0.091629	0.393626	0.207311	0.339212

## Sheet: SNX5-6 KO
	Pearson's correlation coefficient (PCC) between CI-MPR and EEA1
	Each value (small dots in Fig 6C)
	1st experiment	SNX5-6 KO				2nd experiment	SNX5-6 KO				3rd experiment	SNX5-6 KO
	WT	uninfected	HA-SNX5	HA-SNX5-BT-SAH		WT	uninfected	HA-SNX5	HA-SNX5-BT-SAH		WT	uninfected	HA-SNX5	HA-SNX5-BT-SAH
	0.279105	0.337529	-0.0246796	0.46033		0.143231	0.59229	0.130837	0.677081		0.0532972	0.608357	0.2776	0.565839
	-0.0445865	0.333066	-0.120412	0.490536		0.203659	0.466314	0.517799	0.446373		0.0242779	0.463625	0.0709172	0.548309
	0.228541	0.440579	0.0847787	0.389106		0.131041	0.690559	0.0225783	0.761672		0.0951271	0.481009	0.395527	0.374003
	-0.0031866	0.551287	-0.0675048	0.492413		-0.0632745	0.488002	0.171144	0.661624		-0.0284147	0.504451	0.171187	0.141362
	0.349865	0.684015	-0.0452513	0.539203		0.0894227	0.432218	0.0673121	0.454197		0.0309946	0.444673	0.123779	0.239693
	0.135119	0.62148	0.0928502	0.611733		-0.0176183	0.486632	0.0395553	0.665981		-0.033118	0.295976	0.313157	0.132168
	0.0645808	0.380268	-0.0114886	0.655359		0.209178	0.473621	-0.0241798	0.66914		-0.0638157	0.472788	-0.126895	0.5245
	0.185525	0.43462	0.193268	0.657991		0.237917	0.389981	-0.0890137	0.601048		0.00273073	0.578096	0.206832	0.593338
	0.29506	0.400583	0.195427	0.559083		0.0669143	0.453214	0.0783389	0.54106		0.394298	0.533278	-0.0235029	0.527648
	0.00900334	0.500696	-0.0423451	0.39783		0.0711797	0.532648	0.23047	0.485774		-0.039686	0.316855	0.0685459	0.375083
	0.233312	0.319741	0.236759	0.576547		0.269442	0.460074	0.0617817	0.62419		-0.132919	0.610626	0.266943	0.0536103
	0.216424	0.479102	0.094236	0.422504		0.088172	0.385	0.266543	0.6189		0.149678	0.383548	0.00877631	0.294616
	0.21007	0.426851	0.272059	0.431756		-0.0930256	0.546452	0.0628501	0.42815		0.0291814	0.633435	0.0349937	-0.0467973
	0.145363	0.589009	0.263659	0.660393		0.171637	0.587764	0.27317	0.362944		0.130505	0.395346	0.126077	0.568827
	0.0979526	0.285274	0.229126	0.522622		0.100381	0.527347	0.351948	0.625047		-0.0296437	0.624818	0.0562795	0.373198
	-0.0021507	0.499134	0.339718	0.658153		0.261045	0.602598	0.231304	0.614657		-0.0577584	0.532737	0.262109	0.581585
	-0.026405	0.470058	0.0802034	0.622137		0.200028	0.552895	0.115936	0.367096		0.0570882	0.616767	0.227712	0.436467
	0.174397	0.471139	0.0329376	0.672425		0.203671	0.516615	0.0741868	0.749737		0.0185087	0.393387	0.044592	0.412
	-0.0712161	0.333813	-0.163599	0.401873		0.118026	0.451857	0.111953	0.676639		0.141968	0.426258	0.0202076	0.428443
	0.0134804	0.348464	-0.0048619	0.519564		0.162251	0.486995	0.211621	0.474029		-0.0050572	0.582587	-0.0310846	0.375759
	0.189006	0.499942	-0.110568	0.481229		0.0457425	0.365587	0.135136	0.615406		0.0361695	0.366838	0.500028	0.286706
	0.0330127	0.283581	-0.152455	0.632662		0.165485	0.39777	0.424207	0.582294		0.183491	0.25172	0.143559	0.254786
	0.0266947	0.459328	0.0173011	0.448532		0.153161	0.293537	0.163757	0.549071		-0.140768	0.412052	0.130946	0.230236
	0.10675	0.489387	0.0454712	0.304466		7.8088e-05	0.395027	0.230661	0.651316		0.0778123	0.456547	0.123153	0.460311
	-0.0254102	0.304708	0.167333	0.649669		0.29732	0.65998	0.309394	0.536592		-0.0187398	0.433485	0.381912	0.37782
	0.0496853	0.364446	-0.0688856	0.592951		0.152155	0.727072	0.219324	0.709829		-0.134723	0.558402	0.245489	0.317113
	0.133197	0.458781	-0.124122	0.507623		0.277453	0.391884	0.0646815	0.651754		-0.036258	0.480707	0.100496	0.365111
	0.272891	0.354976	0.200413	0.508106		0.309814	0.366909	-0.0041407	0.755212		-0.14292	0.315825	0.0811041	0.33829
	0.132859	0.617568	0.103467	0.435035		0.0678901	0.26367	0.216948	0.495654		-0.0451401	0.676832	0.154833	0.515185
	-0.011514	0.504194	0.204542	0.285436		0.155897	0.45816	0.302844	0.408836		-0.0126904	0.501765	0.0390578	0.441934
	Pearson's correlation coefficient (PCC) between CI-MPR and EEA1
	Average value (large dots in Fig 6C)
	1st experiment	SNX5-6 KO				2nd experiment	SNX5-6 KO				3rd experiment	SNX5-6 KO
	WT	uninfected	HA-SNX5	HA-SNX5-BT-SAH		WT	uninfected	HA-SNX5	HA-SNX5-BT-SAH		WT	uninfected	HA-SNX5	HA-SNX5-BT-SAH
	0.113248	0.441454	0.0639126	0.519575		0.139276	0.481422	0.165632	0.582043		0.0167825	0.478426	0.146478	0.369571
