# Supplementary material for: Architecture of the ESCPE-1 membrane coat
Source: Nat Struct Mol Biol. 2023 Jun 15;30(7):958–69. doi: 10.1038/s41594-023-01014-7 (PMC10352136; doi:10.1038/s41594-023-01014-7)
Supplement: Supplementary file 12 — Numerical data. [file 41594_2023_1014_MOESM12_ESM.xlsx]

## Sheet: GFP-SNX1
	Fig S9b
	Pearson's correlation coefficient (PCC) between GFP-tagged proteins and EEA1
	SNX1 WT	SNX1 BT	SNX1 SAH	SNX1 BT SAH
	0.118422	0.176474	0.261527	0.116649
	0.198726	0.145582	0.0487934	0.152918
	0.110249	0.08227	0.107977	0.112054
	0.19069	0.24666	0.0488951	0.242489
	0.367221	0.0557783	0.164893	0.213936
	0.145423	0.287904	0.178103	0.165547
	0.320803	0.178437	0.0813762	0.121274
	0.451555	0.145953	0.117464	0.0965487
	0.523784	0.390868	0.132076	0.0694096
	0.411898	0.323024	0.105051	0.18856
	0.434639	0.493079	0.101784	0.310813
	0.113015	0.255989	0.114943	0.111058
	0.387774	0.389568	0.10623	0.0895966
	0.398509	0.282216	0.197112	0.0760885
	0.458221	0.198684	0.170635	0.137124
	0.442608	0.141062	0.0939544	0.117044
	0.360281	0.300012	0.0975413	0.1655
	0.434775	0.325179	0.0283186	0.18295
	0.400085	0.324971	0.261527	0.0505667
	0.409509	0.243564	0.0487934	0.179179
	0.586353	0.315251	0.107977	0.147589
	0.414857	0.20359	0.0488951	0.0928937
	0.436455	0.130124	0.164893	0.0406667
	0.346684	0.220434	0.178103	0.336852
	0.471189	0.202239	0.0813762	0.402932
	0.47922	0.146425	0.117464	0.330041
	0.423992	0.140991	0.132076	0.10107
	0.394102	0.248411	0.105051	0.133005
	0.186996	0.133463	0.101784	0.168063
	0.422075		0.114943	0.217378
	0.122693		0.10623	0.135284
	0.507129		0.197112
	0.501128		0.170635
			0.0939544
			0.0975413
			0.0283186
			0.142005
			0.0443508
			0.158416
			0.125187
			0.106431
			0.0643594
			0.13412
			0.0833789
			0.0389397
			0.124465
			0.159574
			0.0852353
			0.120561
			0.0919938
			-0.00357304

## Sheet: GFP-SNX5
	Fig S9b
	Pearson's correlation coefficient (PCC) between GFP-tagged proteins and EEA1
	SNX5 WT	SNX5 BT	SNX5 SAH	SNX5 BT SAH
	0.171763	0.0286564	0.0172386	-0.0122465
	0.309731	-0.024766	0.0673505	0.0718568
	0.146227	0.0124293	0.039661	0.1202
	0.338868	0.0740102	0.0277855	0.00106135
	0.00180919	0.162038	0.0154625	0.0868447
	0.257018	0.00949699	-0.0425458	-0.0163258
	0.261591	0.0999164	0.0603439	0.0950998
	0.273269	0.157201	0.102537	-0.00318177
	0.388257	0.0355425	0.0137173	0.112374
	0.307834	0.169888	0.00451849	-0.0235945
	0.387567	0.0934137	-0.00893134	0.0820402
	0.279465	0.0179495	-0.0594181	-0.0115511
	0.0762149	0.0287663	0.0018599	0.0210391
	0.16392	-0.0357298	0.0274894	0.0123922
	0.348031	0.0386926	0.0223101	0.0583217
	0.259097	0.118556	0.068094	-0.0142375
	0.339139	0.0873616	0.0259241	0.129653
	0.115724	0.0334184	0.0303299	0.0321505
	0.167187	0.111694	-0.0365945	0.0289555
	0.342237	0.111958	0.00820162	0.239528
	0.27911	0.0361797	0.0208064	0.0394396
	0.239765	0.179229	-0.0185819	0.097872
	0.182282	0.0763246	-0.00709711	0.0480709
	0.0723666	0.0452256	-0.00127807	-0.00041343
	0.269637	-0.018207	0.00935848	0.0700054
	0.209651	0.0582425	-0.03738	0.0394156
	0.0638979	0.111495	0.00678179	0.131852
	0.173273	0.0164688	-0.0112479	0.0661402
	0.113613	-0.0101954	0.0325269	-0.0312196
	0.157149	0.0703147	0.0724697	0.0366204
		0.0402566	0.0613804	0.0954233
			0.0513322	0.0645544
			0.00724066
